# Supplementary material for: Digital Mental Health Interventions for Young People Aged 16-25 Years: Scoping Review
Source: J Med Internet Res. 2025 May 9;27:e72892. doi: 10.2196/72892 (PMC12102633; doi:10.2196/72892)
Supplement: Multimedia Appendix 4 [file jmir_v27i1e72892_app4.xlsx]

## Sheet: Appendix 4 data extracted from 
Covidence #	Study ID	Title	Year	Primary aim	Study design	Control group included	Marginalised population included	Marginalized population details	Age range Experimental group	Age range Control	Mean age Experimental group	Mean age Control	SD age Experimental group	SD age Control	Median age (only if mean not included) Experimental group	Median age (only if mean not included) Control	Male, n Experimental group	Male, n Control	Male, % Experimental group	Male, % Control	Female, n Experimental group	Female, n Control	Female, % Experimental group	Female, % Control	Other genders, n Experimental group	Other genders, n Control	Other genders, % Experimental group	Other genders, % Control	Included other genders	Location	n Experimental group	n Control	Where participants recruited	Where participants recruited (other or mental health service details)	Method of recruitment (e.g. convenience sampling etc)	Participant type	Participant type 2	Mental health diagnosis (if option two selected above)	Target area	Delivery	Blend details (if relevant)	Blend code	blend type	Type of digital tool	Outcome Primary	Outcome Secondary	Scales used Primary	Scales used Secondary	Significant improvement in outcomes
2576	Lim 2020	A pilot digital intervention targeting loneliness in young people with psychosis.	2020	develop a pilot digital smartphone application to target loneliness that is feasible and acceptable to young people with early psychosis	Pilot	No	Yes	Ethnic minority	17 to 25	NA	20.5	NA	2.7	NA	NA	NA	NA	NA	NA	NA	3	NA	25	NA	NA	NA	NA	NA	No	Australia	12	NA	Mental health clinic/ service	early psychosis services	Convenience	Mental health diagnosis	Mental health diagnosis	Psychotic disorder - Schizophrenia 50%, Schizoaffective, 16.7%, Schizophreniform 16.7%, Psychotic disorder NOS 16.7%	loneliness	Blended digital and human support	one of the criteria for taking part was: being currently engaged with a mental health service, general practitioner or organization with consent for researchers to contact service in case of risk	digital tool part of in person mh service	clinician led	App	positive and negative affect, depression within schizophrenia, loneliness, social interaction anxiety, wellbeing	NA	The Structured Clinical Interview for Diagnostic and Statis- tical Manual of Mental Disorders (SCID-5-RV), The Positive and Negative Syndrome Scale (PANSS), Calgary Depression Scale for Schizophrenia (CDSS)Revised UCLA Loneliness Scale (Revised UCLA-LS) Social Interaction Anxiety Scale (SIAS)â€”straight- forward items (S-SIAS), Scales of Psychological Well-Being (SPWB)	NA	Mixed
8408	Williams 2021	21-Day Stress Detox: Open Trial of a Universal Well-Being Chatbot for Young Adults	2021	explore the feasibility, acceptability, and potential efficacy of this low-intensity digital mental health intervention in a non-clinical population of young adults.	open trial	No	Yes	Ethnic minority; LGBTQ+	18 to 24	NA	NA	NA		NA		NA	17	NA	16	NA	87	NA	81	NA	3	NA	3	NA	Yes	New Zealand	124	NA	University/ college	NA	Convenience	General population	General population	NA	general wellbeing	Digital only	NA	NA	NA	Chatbot	adherence, engagement and satisfaction	wellbeing, stress, anxiety	NA	World Health Organisation (Five) Well-being Index (WHO-5), and Personal Well-being Measure (ONS4), Perceived Stress Scaleâ€“10 item version (PSS-10), Generalized Anxiety Disorder 7-item scale (GAD-7)	Mixed; WHO-5 and PSS-10 significant improvements, ONS-4 and GAD-7 did not improve
2427	Broglia 2019	Counseling With Guided Use of a Mobile Well-Being App for Students Experiencing Anxiety or Depression: Clinical Outcomes of a Feasibility Trial Embedded in a Student Counseling Service.	2019	establish the feasibility of a trial in which guided use of a mobile phone well-being app was introduced into a student counseling service and offered as an adjunct to face-to-face counseling	Feasbility	Yes	No		19 to 32	19 to 35	21	23	3.4	4.1	NA	NA	10	6	50	33	10	12	50	67	NA	NA	NA	NA	No	UK	20	18	University/ college; Mental health clinic/ service	Counselling service through university	Convenience	Mental health diagnosis	Mental health diagnosis	Anxiety or depression	anxiety; depression	Blended digital and human support	intervention was counseling supplemented with guided use of a well-being app	digital tool part of in person mh service	clinician led	App	feasibility factors including recruitment, treatment preference, and randomization acceptability	anxiety, depression, general psychological functioning, psychological symptoms	NA	GAD-7, PHQ-9, CORE-10, CCAPS-62	Mixed
16249	Karing 2024	Long-term effects of combined mindfulness intervention and app intervention compared to single interventions during the COVID-19 pandemic: a randomized controlled trial.	2024	Examination of short, middle, and long-term effects of a combined intervention (face-to-face mindfulness intervention plus the mindfulness app 7Mind), compared to single interventions (face-to-face mindfulness intervention alone and an intervention via app 7Mind alone).	RCT	Yes	Yes	LGBTQ+	NA	NA	23	23	4.5	3.8	NA	NA	NA	NA	NA	NA	106	39	81	84	1	NA	1	NA	Yes	Germany	131	46	University/ college; Online/ social media	NA	Convenience	General population	General population	NA	general wellbeing	Blended digital and human support	mindfulness group and the mindfulness + app group received a 4-week mindfulness training. The intervention included a 90min session (week 1) and three 30min face-to-face sessions by a trainer.	some sessions in person/ telehealth	research team led	App	Mindfulness, mindful characteristics, emotinal regulation, mental health, attentional abilities	NA	Five-Facet Mindfulness Questionnaire (FFMQ), Scale of Body Connection, 7-item Non-attachment Scale, Heidelberg Form for Emotion Regulation Strategies, Patient Health Questionnaire-8 scale (PHQ-8), 10-item Perceived Stress Scale (PSS)	NA	Mixed
3666	Haeger 2020	Utilizing act daily as a self-guided app for clients waiting for services at a college counseling center: A pilot study.	2020	study examined if ACT Daily, a mobile application based on acceptance and commitment therapy (ACT), could serve as an effective self-guided intervention	Pilot	No	Yes	Ethnic minority	20 to 38	NA	23.6	NA	5.1	NA	NA	NA	2	NA	18	NA	9	NA	82	NA	NA	NA	NA	NA	No	USA	11	NA	Mental health clinic/ service	College counselling centers	Convenience	Mental health diagnosis	Mental health diagnosis	depression, anxiety	general wellbeing	Blended digital and human support	participants on a waiting list for F2F service	waiting list for F2F	clinician led	App	depression, anxiety, stress, psychological inflexibility	usability	Depression, Anxiety and Stress Scale (DASS), Acceptance and Action Questionnaire-II (AAQ-II), Cognitive Fusion Questionnaire (CFQ), Philadelphia Mindfulness Scale (PHLMS), Valuing Questionnaire (VQ), Emotional Self-Awareness Scale: Recognition Subscale (ESAS)	System Usability Scale (SUS)	Yes in all outcomes
17936	Klimczak 2023	Using peer-support coaching to improve adherence to online ACT self-help for college mental health: A randomized controlled trial.	2023	determine the potential benefits of the novel ACT-based peer coaching model as well as whether effects were equivalent or weaker when using a potentially more efficient text-messaging format.	RCT	Yes	Yes	Ethnic minority; Unemployed	18 to 24	18 to 24	22	23.9	5	7.4	NA	NA	36	18	24	23.1	114	57	75	74.4	2	2	1	2.6	Yes	USA	152	78	University/ college; Online/ social media	NA	Convenience	General population	General population	NA	general wellbeing	Blended digital and human support	participants assigned to the phone coaching group received weekly, 10â€“15 min phone coaching from a trained peer-support coach over the ten weeks that they used ACT. Participants assigned to the text messaging condition received weekly text messages from their peer-support coach	peer group; speak to professional/ researcher if in need	research team led	Website	Adherence to programme	Mental health, depression and anxiety, acceptance and action ACT	NA	Mental Health Continuum Short Form (MHC-SF), Depression anxiety Stress Scale (DASS-21), Acceptance and Action Questionnaire (AAQ-II), Comprehensive Assessment of Acceptance and Commitment Therapy Processes (CompACT)	Mixed
15557	Brown 2023	Adaptation of ACTivate Your Wellbeing, a Digital Health and Well-being Program for Young Persons: Co-design Approach.	2023	Adapt an existing health and well-being website for use by young persons aged 16 to 24 years	3-staged participatory, co-design approach	No	No		16 to 24	NA	NA	NA	NA	NA	NA	NA	13	NA	33	NA	27	NA	67	NA	NA	NA	NA	NA	No	UK	40	NA	University/ college; Online/ social media	NA	Convenience	General population	General population	NA	general wellbeing	Digital only		NA	NA	Website	wellbeing, anxiety, depression, psychological flexibility	NA	Warwick Edinburgh Mental Well-Being Scale (WEMWBS), Patient Health Questionnaire-4 (PHQ-4), Acceptance and Action Questionnaire version 2 (AAQ-II)	NA	No significant improvement in any
339	Six 2022	The Effect of Mental Health App Customization on Depressive Symptoms in College Students: Randomized Controlled Trial.	2022	Investigate the effect of avatar customization on depressive symptoms and adherence to use a novel cognitive behavioral therapy (CBT)â€“based mental health app	RCT	Yes	Yes	LGBTQ+	NA	NA	20.5	21.1	2.4	2.6	NA	NA	8	11	21	25	28	32	72	73	3	1	7	2	Yes	USA	45	49	University/ college	NA	Representative of the depressive population	Mental health diagnosis	Mental health diagnosis	major depression disorder	depression	Digital only	NA	NA	NA	App	depression, anxiety, stress, positive and negative affect	NA	Patient Health Questionnaire (PHQ-8), Generalized Anxiety Disorder-7 (GAD-7), Perceived Stress Scale (PSS), Positive and Negative Affect Scaleâ€”Short Form (PANAS)	NA	Mixed
7795	Sturgill 2021	A Novel Artificial Intelligence-Powered Emotional Intelligence and Mindfulness App (Ajivar) for the College Student Population During the COVID-19 Pandemic: Quantitative Questionnaire Study	2021	determine the effectiveness of delivering an EI curriculum and mindfulness techniques using an AI conversation platform, Ajivar, to improve symptoms of anxiety and depression during this pandemic	quantitative	Yes	Yes	Ethnic minority	NA	NA	19.9	19.9	1.9	1.9	NA	NA	NA	NA	27	27	NA	NA	69	69	NA	NA	NA	NA	No	USA	49	50	University/ college	NA	Convenience	General population	General population	NA	general wellbeing	Digital only	NA	NA	NA	App; Chatbot	wellness, depression, anxiety	NA	7-item Generalized Anxiety Disorder (GAD-7) scale, 9-item Patient Health Questionnaire (PHQ-9), Emotional Quotient (EQ)	NA	Yes in all outcomes
33575	Papini 2023	Targeting Anxiety Sensitivity With Evidence-Based Psychoeducation: a Randomized Waitlist-Controlled Trial of a Brief Standalone Digital Intervention	2023	test a brief standalone digital intervention (Anxiety Insight Modules; AIM) that targeted anxiety sensitivity in an emerging adult population with evidence-based psychoeducation	RCT	Yes	Yes	Ethnic minority; LGBTQ+	NA	NA	19.3	19.3	1.1	1.7	NA	NA	14	14	22	23	47	45	73	74	3	2	4	3	Yes	USA	77	82	University/ college	NA	Convenience	Mental health diagnosis	Mental health diagnosis	anxiety	anxiety	Digital only	NA	NA	NA	Web-based	anxiety sensitivity	NA	Short Scale Anxiety Sensitivity Index (SSASI)	NA	Yes in all outcomes
15402	Giovanelli 2023	The Appa Health App for Youth Mental Health: Development and Usability Study.	2023	develop and assess the feasibility and acceptability of Appa Health (Appa), an evidence-based mental health mentoring program for youth experiencing symptoms of depression and anxiety.	Pilot	No	Yes	Ethnic minority; LGBTQ+	NA	NA	NA	NA	NA	NA	16	NA	2	NA	14	NA	12	NA	86	NA	2	NA	14	NA	Yes	USA	14	NA	School; Online/ social media; Mental health clinic/ service	Counselling departments at private schools	Convenience	Experiencing mental ill health symptoms	Experiencing mental ill health symptoms	NA	anxiety; depression	Blended digital and human support	Mentors were trained in supportive accountability in the form of regular check-ins and problem-solving in support of participantsâ€™ learning and use of CBT strategies. Mentors met with their youth mentees for 30 minutes weekly via Appaâ€™s telehealth platform over the course of 12 weeks	weekly check ins	peer led; research team led	App	anxiety, depression		Patient Health Questionnaire-8 (PHQ-8), Generalized Anxiety Disorder-7 (GAD-7)		Changes in scores reported but not significance
6349	Borjalilu 2019	Effectiveness of Mindfulness-Based Stress Management in The Mental Health of Iranian University Students: A Comparison of Blended Therapy, Face-to-Face Sessions, and mHealth App (Aramgar)	2019	compare the effectiveness of three methods of intervention for stress management in students based on mindfulness-based stress reduction, including blended therapy, smartphone mobile application, and face-to-face therapy	quasi-experimental	No	Yes	Unemployed	NA	NA	24.3	NA	3.2	NA	NA	NA	20	NA	29	NA	48	NA	71	NA	NA	NA	NA	NA	No	Iran	68	NA	University/ college	NA	Convenience	General population	General population	NA	stress	Blended digital and human support	three groups=1 on app, one blended and one face-to-face	some sessions in person/ telehealth	research team led	App	depression, anxiety and stress	NA	DASS-21	NA	Yes in all outcomes
1459	Gabrielli 2021	Engagement and Effectiveness of a Healthy-Coping Intervention via Chatbot for University Students During the COVID-19 Pandemic: Mixed Methods Proof-of-Concept Study.	2021	Conduct a proof-of-concept evaluation measuring the engagement and effectiveness of Atena, a psychoeducational chatbot supporting healthy coping with stress and anxiety, among a population of university students.	proof-of-concept	No	No		18 to 34	NA	20.6	NA	2.4	NA	NA	NA	23	NA	32	NA	48	NA	68	NA	NA	NA	NA	NA	No	Italy	71	NA	University/ college	NA	Convenience	General population	General population	NA	general wellbeing	Digital only	NA	NA	NA	Chatbot	anxiety, stress, mindfulness	user engagement	7-item Generalized Anxiety Disorder scale (GAD-7), Perceived Stress Scale (PSS-10), Five-Facet Mindfulness Questionnaire (FFMQ)	User Engagement Scaleâ€“Short Form	Mixed
15862	Atik 2023	Efficacy of a Brief Blended Cognitive Behavioral Therapy Program for the Treatment of Depression and Anxiety in University Students: Uncontrolled Intervention Study.	2023	Evaluate the efficacy of a novel bCBT program comprising short (25 min), weekly face-to-face therapy sessions combined with a smartphone-based digital health app for treating mild to moderate symptoms of depression or anxiety.	Uncontrolled trial	No	No		18-25;19-38	NA	24.2	NA	3.6	NA	depression sample mean age 23.6 (SD 3.7) anxiety sample mean age 24.7 (3.5)	NA	12	NA	12	NA	88	NA	88	NA	NA	NA	NA	NA	No	Germany	107	NA	University/ college	NA	Convenience	Experiencing mental ill health symptoms	Experiencing mental ill health symptoms	NA	anxiety; depression	Blended digital and human support	weekly face-to-face therapy sessions combined with a smartphone-based digital health app	digital tool part of in person mh service	clinician led	App	depression, anxiety	quality of life, functioning in work and social life, perceived self efficacy, mental health literacy, satisfaction with treatment, usability	patient health questionnaire (PHQ-9), Beck Depression Inventory-II (BDI-II), Beck Anxiety Inventory (BAI), General Anxiety Disorder-7 (GAD-7)	WHOQOL-BREF, Work and Social Adjustment Scale (WSAS), General Perceived Self-Efficacy Scale (GSE), Mental Health Literacy Scale (MHLS), Client Satisfaction Questionnaire (CSQ-8), System Usability Scale (SUS)	Yes in all outcomes
2290	Ponzo 2020	Efficacy of the Digital Therapeutic Mobile App BioBase to Reduce Stress and Improve Mental Well-Being Among University Students: Randomized Controlled Trial.	2020	test the efficacy and sustained effects of using a mobile app (BioBase) and paired wearable device (BioBeam), compared with a waitlist control group, on anxiety and well-being in university students with elevated levels of anxiety and stress	RCT	Yes	No		18 to 25	18 to 25	19.9	19.8	1.8	1.8	NA	NA	27	27	38	36	45	47	62	64	NA	NA	NA	NA	No	UK	130	132	University/ college; Online/ social media		Convenience	Mental health diagnosis	Mental health diagnosis	anxiety, depression	general wellbeing	Digital only	NA	NA	NA	App; Wearable	anxiety	wellbeing	State-Trait Anxiety Inventory (STAI-S-6)	Warwick-Edinburgh Mental Well-Being Scale (WEMWBS)	Mixed
15678	Ditton 2023	Evaluation of an App-Delivered Psychological Flexibility Skill Training Intervention for Medical Student Burnout and Well-being: Randomized Controlled Trial.	2023	Evaluate the effectiveness of a stand-alone appâ€“delivered Acceptance and Commitment Training intervention for improving medical studentsâ€™ self-reported burnout, well-being, psychological flexibility, and psychological distress outcomes	RCT	Yes	Yes	Ethnic minority; LGBTQ+	18 to 46	18 to 31	24.5	22.1	5.7	6.6	NA	NA	29	9	40	26	43	23	60	66	NA	3	NA	8.6	Yes	Australia	72	36	University/ college	NA	Convenience	General population	General population	NA	psychological flexibility	Digital only	NA	NA	NA	App	exhaustion	wellbeing, Psychological Flexibility and Inflexibility, Psychological Distress (Depression, Anxiety, and Stress)	Maslach Burnout Inventory (MBI-GS [S])	Mental Health Continuumâ€“Short Form (MHC-SF), Multidimensional Psychological Flexibility Inventoryâ€“Short Form, Depression, Anxiety, and Stress scaleâ€“21 (DASS-21)	Secondary outcomes only
1174	CraigRushing 2021	Efficacy of an mHealth Intervention (BRAVE) to Promote Mental Wellness for American Indian and Alaska Native Teenagers and Young Adults: Randomized Controlled Trial.	2021	conduct a randomized controlled trial of the BRAVE intervention among AI/AN teenagers and young adults (aged 15-24 years) to assess its impact on their physical, mental, and spiritual health; their resilience and self-esteem; and their coping and help-seeking skills	RCT	Yes	Yes	Ethnic minority; LGBTQ+	15 to 24	15-24	NA	NA	NA	NA	NA	NA	241	NA	29	NA	552	NA	66	NA	32	NA	4	NA	Yes	USA	509	521	Online/ social media; Other	Listservs associated with tribes, Indian health and Indian education organizations, and human service organizations that serve AI/AN young adults (Indian Health Service, Methamphetamine Suicide Prevention Initiative, Healthy Native Youth, etc).	Convenience	General population	General population	NA	general wellbeing	Digital only	NA	NA	NA	Text messaging	changes in AI/AN teenager and young adult intentions, behavior, and self-efficacy related to mental health, alcohol and drug misuse assessed by negative coping scales, and help-seeking skills	Self-efficacy, self-esteem, resilience, coping strategies, substance use, and cultural identity	YRBS, Youth Coping Responses Inventory,	Banduraâ€™s Self-Efficacy Beliefs of Adolescents Scale, Child Youth Resilience Measure, Self-Efficacy Scale (SES), Counseling Helping Questionnaire, Rosenberg Self-Esteem Scale (RSES)	Mixed
2474	Huberty 2019	Efficacy of the Mindfulness Meditation Mobile App "Calm" to Reduce Stress Among College Students: Randomized Controlled Trial.	2019	test the initial efficacy and sustained effects of an 8-week mindfulness meditation mobile appâ€”Calmâ€”compared to a wait-list control on stress, mindfulness, and self-compassion in college students with elevated stress. We also explored the interventionâ€™s effect on health behaviors, physical activity, and healthy eating and the feasibility and acceptability of the app	RCT	Yes	Yes	Ethnic minority	NA	NA	20.4	21.9	NA	NA	NA	NA	5	4	12	9	36	43	88	91	NA	NA	NA	NA	No	USA	56	53	University/ college; Online/ social media	NA	Convenience	Experiencing mental ill health symptoms	Experiencing mental ill health symptoms	NA	stress	Digital only	NA	NA	NA	App	stress, mindfulness, self-compassion	Health behaviors, feasbility	Perceived Stress Scale (PSS), Five Factor Mindfulness Questionnaire (FFMQ), Self-Compassion Survey Short-Form (SCS-SF)	Patient-Reported Outcomes Measurement Information System (PROMIS), Youth Risk Behavior Surveillance (YRBS)	Yes in all outcomes
2296	Clarke 2020	Intermittent mindfulness practice can be beneficial, and daily practice can be harmful. An in depth, mixed methods study of the "Calm" app's (mostly positive) effects.	2020	determine whether the use of a particular mindfulness app (Calm) is associated with positive outcomes, and whether daily practice is necessary for these outcomes to be realised.	mixed-methods	No	Yes	Ethnic minority	NA	NA	23.9	NA	7.2	NA	NA	NA	51	NA	19	NA	218	NA	81	NA	NA	NA	NA	NA	No	UK	269	NA	University/ college	NA	Convenience	General population	General population	NA	general wellbeing	Digital only		NA	NA	App	mindfulness, self-efficacy, wellbeing	NA	FFMQ-SF, GSE, SWEMWBS	NA	Mixed; those who used the Calm app both daily and intermittently reported significant gains, while those who chose not to engage with Calm or only did so briefly did not report significant gains
2358	Kenny 2020	Is there an app for that? A cluster randomised controlled trial of a mobile app-based mental health intervention.	2020	Test the effectiveness of CopeSmart, a mental health mobile app, using a multicentre cluster randomised controlled trial design	RCT	Yes	Yes	Ethnic minority; Socially or economically disadvantaged	15 to 18	15 to 18	16	16.2	0.7	1	NA	NA	164	47	43	27	221	128	57	73	NA	NA	NA	NA	No	Ireland	394	175	School	NA	Convenience	General population	General population	NA	general wellbeing	Digital only	NA	NA	NA	App	emotional self awareness	coping strategies, depression and anxiety, wellbeing, help seeking	Emotional Self-Awareness Scale (ESAS)	32-item Coping Strategies Inventory (CSI), Depression Anxiety and Stress Scale â€“ Short Version (DASS-21), WHO-Five Well-Being Index (WHO-5), General Help-Seeking Questionnaire (GHSQ)	No significant improvement in any
15665	Zhou 2023	The feasibility, acceptability and efficacy of an app-based intervention (the Coping Camp) in reducing stress among Chinese school adolescents: A cluster randomised controlled trial.	2023	Determine the efficacies of the Coping Camp app in reducing stress, depression, and anxiety and improving stress-coping behaviours and mental health wellbeing. Additionally, feasibility and acceptability of Coping Camp were evaluated.	RCT	Yes	Yes	Rural area	NA	NA	16.8	16.8	0.8	0.7	NA	NA	150	153	55	58	124	111	45	42	NA	NA	NA	NA	No	China	275	265	School	NA	Convenience	General population	General population	NA	stress	Blended digital and human support	discussion forum with peers	peer group	peer led	App	perceived stress, depression, anxiety, stress-coping behaviours, and mental health wellbeing		Perceived Stress Scale-10 Items (PSS-10), Depression, Anxiety and Stress Scale (DASS-21), Outcome Rating Scale (ORS-4), Coping Inventory for Stressful Situations (CISS-SFC)		Mixed; yes in percieved stress, anxiety and depression, ns in other outcomes
13488	Tagalidou 2019	The effects of three positive psychology interventions using online diaries: a randomized-placebo controlled trial	2019	Compare three positive psychology interventions (coping humor, three funny things, three good things) with a placebo control condition (early memories) in a randomized placebo-controlled online trial	RCT	Yes	No		18 to 61	18 to 61	24.9	24.9	8.2	8.2	NA	NA	NA	NA	15	15	NA	NA	85	85	NA	NA	NA	NA	No	Austria	133	49	University/ college	NA	Convenience	General population	General population	NA	general wellbeing	Digital only	NA	NA	NA	Web-based	depression	coping humor, cheerfulness, seriousness and bad mood, perceived change	Authentic Happiness Inventory (AHI), Center for Epidemiological Studies Depression Scale Revised (CESD-R)	Coping Humor Scale (CHS), State-Trait-Cheerfulness Inventory (STCI), Bochum Change Questionnaire 2000 (BCQ-2000)	No significant improvement in any
2384	Moeini 2019	Examining the Effectiveness of a Web-Based Intervention for Depressive Symptoms in Female Adolescents: Applying Social Cognitive Theory.	2019	evaluate the efficiency of web-based depression improvement program among female adolescents based on the Social Cognitive Theory (SCT).	RCT	Yes	Yes	Rural area	15 to 18	15 to 18	16.2	16.5	0.7	0.6	NA	NA	NA	NA	NA	NA	64	64	100	100	NA	NA	NA	NA	No	Iran	64	64	School	NA	Convenience	Experiencing mental ill health symptoms	Experiencing mental ill health symptoms	NA	depression	Blended digital and human support	online video chats with a psychiatrist. Emotional support was provided by other participants and project executives through the telegram group formed for this purpose	peer group; some sessions in person/ telehealth	clinician led; peer led	Website	depression, social support, self efficacy, outcome expectations, goal setting	NA	Center for Epidemiologic Studies Depression Scale (CES-D), Perceived Social Support Scale-Revised (PSSS-R, Sherer's general self- efficacy questionnaire	NA	No significant improvement in any
16110	Harith 2024	The Effectiveness of EduMind for Mental Health Promotion Among Youths.	2024	assess the effects of an interventional module on depression, anxiety, and stress symptoms among youths	Quasi-experimental	Yes	No		18 to 25	18 to 25	20.9	20.4	1	1.2	NA	NA	115	96	44	48	149	58	56	29	NA	NA	NA	NA	No	Malaysia	264	200	University/ college	NA	Convenience	General population	General population	NA	general wellbeing	Digital only		NA	NA	Website	depression, anxiety, stress	NA	Depression, Anxiety and Stress Scale (DASS-21)	NA	Yes in all outcomes
16777	Paetzold 2023	Exploring putative therapeutic mechanisms of change in a hybrid compassion-focused, ecological momentary intervention: Findings from the EMIcompass trial.	2023	The current study applied the EMIcompass intervention in an exploratory ranÂ­domized controlled trial (treatment as usual (TAU) vs. TAU + EMIcompass) with youth with early mental health problems. The aim was to explore associations of putative mechanisms with clinical outcomes at post-intervention/follow-up and mediation of outcome at follow-up by preceding pre-to post-intervention changes in put…	RCT	Yes	Yes	Ethnic minority	14 to 25	14 to 25	21.3	22	2.8	2.04	NA	NA	11	14	24	30	35	32	76	70	NA	NA	NA	NA	No	Germany	46	46	Online/ social media; Mental health clinic/ service; Other	mental health services at the Central Institute of Mental Health, Mannheim, Germany, local registries, online and social media advertisements	Convenience	Mental health diagnosis	Mental health diagnosis	depression, bipolar disorder, anxiety disorder and psychosis	general wellbeing	Blended digital and human support	Three face-to-face training sesÂ­sions and a review session with a trained psychologist	some sessions in person/ telehealth	clinician led	App	Self compassion, emotion regulation, working alliance, psychological distress, general psychopathology		Self-Compassion Scale, A short version of the Cognitive Emotion Regulation Questionnaire (CERQ-short), Working Alliance Inventory for Patients and Therapists (WAI-P / WAI-T), Kessler Psychological Distress Scale (K10), Brief Symptom Inventory with 18 items (BSI-18)		Mixed
1241	Rauschenberg 2021	A Compassion-Focused Ecological Momentary Intervention for Enhancing Resilience in Help-Seeking Youth: Uncontrolled Pilot Study.	2021	investigate the feasibility, safety, and initial therapeutic effects of a novel, accessible, transdiagnostic, ecological momentary CFI for improving emotional resilience to stress (EMIcompass)	Pilot	No	Yes	Neurodivergent	14 to 25	NA	20.3	NA	3.8	NA	NA	NA	3	NA	30	NA	7	NA	70	NA	NA	NA	NA	NA	No	Netherlands	16	NA	Mental health clinic/ service	two secondary mental services	Convenience	Mental health diagnosis	Mental health diagnosis	major depressive disorder, reactive attachment disorder, panic disorder, attention-deficit/hyperactivity disorder, intermittent explosive disorder, borderline personality disorder, and parent-child relational problem	resilience	Blended digital and human support	EMIcompass intervention consisted of three face-to-face sessions with a trained psychologist and participants received treatment as usual care. In addition, participants were offered on-demand email and/or phone contact during the intervention period.	some sessions in person/ telehealth; speak to professional/ researcher if in need	clinician led	App	stress, positive affect, anxiety, psychosis, depression	NA	Brief Symptom Inventory (BSI), Green et al, Paranoid Thoughts Scale (GPTS), threat anticipation measure (TAM)	NA	Yes in all outcomes
16015	vanDoorn 2023	The Effects of a Digital, Transdiagnostic, Clinically and Peer-Moderated Treatment Platform for Young People With Emerging Mental Health Complaints: Repeated Measures Within-Subjects Study.	2023	Investigate the effects on young people using the ENYOY-platform in relation to psychological distress, psychosocial functioning, and positive health parameters	repeated measures within-subjects study	No	Yes	Ethnic minority; LGBTQ+	NA	NA	21.6	NA	2.3	NA	NA	NA	14	NA	11	NA	116	NA	86	NA	1	NA	1	NA	Yes	Netherlands	131	NA	University/ college; Online/ social media	NA	Convenience	Experiencing mental ill health symptoms	Experiencing mental ill health symptoms	NA	general wellbeing	Blended digital and human support	The platform has an automated alert system for identifying increased risk of suicide or self-harm, and therapists screen for clinical risk information twice daily. Intervention also included a moderated digital support network of all the included young people, there to support each other if and when they need it on their recovery journey.	mh monitored, directed to professional if in need; peer group	clinician led; peer led	Web-based	Social and Occupational Functioning, psychological distress, positive health parameters	NA	Social and Occupational Functioning Assessment Scale (SOFAS), Kessler Psychological Distress Scale (K10), quality of life, meaningfulness, and mental well-being subscales	NA	Yes in all outcomes
2136	Rice 2020	Leveraging the social network for treatment of social anxiety: Pilot study of a youth-specific digital intervention with a focus on engagement of young men.	2020	determine the acceptability, feasibility and safety of a novel digital intervention (Entourage) for young people with prominent social anxiety symptoms, with a particular focus on the engagement of young men	Pilot	No	Yes	LGBTQ+	14 to 25	NA	19.8	NA	NA	NA	NA	NA	40	NA	45	NA	46	NA	52	NA	7	NA	8	NA	Yes	Australia	89	NA	Mental health clinic/ service	four headspace early intervention centres	Convenience	Mental health diagnosis	Mental health diagnosis	social phobia	social connection	Blended digital and human support	participants can interact with each other through the platform. clinical moderators on platform too. Participants continued treatment at their local headspace centre while participating in Entourage.	digital tool part of in person mh service; peer group	clinician led; peer led	Website; Social media	acceptability, feasibility, safety	depression, wellbeing, social connectedness, social anxiety, other social constructs	NA	Patient Health Questionnaire (PHQ-9), Male Depression Risk Scale (MDRS-22), Short Warwick Edinburgh Mental Wellbeing Scale (SWEMWBS), World Values Survey â€“ Life Satisfaction Scale, European Social Survey â€“ Daily Activities, Abbreviated Duke Social Support Index (DSSI), Revised UCLA Loneliness Scale (UCLA), Social Connectedness Scale (SCS), Interpersonal Needs Questionnaire (INQ), Social anxie…	Mixed
15758	O'Sullivan 2024	A Novel Blended Transdiagnostic Intervention (eOrygen) for Youth Psychosis and Borderline Personality Disorder: Uncontrolled Single-Group Pilot Study.	2024	tested an integrated digital and face-to-face transdiagnostic intervention (eOrygen) as a blended model of care for youth psychosis and borderline personality disorder.	Pilot	No	Yes	Ethnic minority; LGBTQ+; Unemployed	15 to 24	NA	19.5	NA	2.8	NA	NA	NA	7	NA	21	NA	21	NA	64	NA	5	NA	15	NA	Yes	Australia	33	NA	Mental health clinic/ service	early intervention service for first-episode psychosis and an early intervention service for borderline personality disorder	Convenience	Mental health diagnosis	Mental health diagnosis	psychosis and borderline personality disorder.	mental health diagnostic and severity spectrum and stages of treatment	Blended digital and human support	young people continued treatment with their clinician while having access to the eOrygen platform for 3 months.	digital tool part of in person mh service; mh monitored, directed to professional if in need	clinician led	Web-based	feasibility, acceptability, safety, potential clinical effects	Borderline, depression, lonieliness, social isolation, social anxiety stress, psych. distress, social and occupational functioning,working alliance	NA	Patient Health Questionnaire-9 (PHQ-9), Working Alliance Inventoryâ€“Short Revised (client version), Flourishing Scale, Basic Psychological Needs Satisfaction Questionnaire, University of California, Los Angeles Loneliness Scale (version 3), Friendship Scale, Social Interaction Anxiety Scale, Perceived Stress Scale (PSS), 10-item Kessler Psychological Distress Scale	Mixed; Significant pre- to postintervention improvements were observed for 9 (82%) of the 11 clinical outcome measures
17402	Pachankis 2023	Guided LGBTQ-affirmative internet cognitive-behavioral therapy for sexual minority youth's mental health: A randomized controlled trial of a minority stress treatment approach.	2023	Examine the feasibility, acceptability, preliminary efficacy, and multi-level stigma moderators of LGBTQ-affirmative internet-based CBT (ICBT)	RCT	Yes	Yes	Ethnic minority; LGBTQ+; Low education level	16 to 25	16 to 25	20.8	19.9	2.8	2.8	NA	NA	NA	NA	NA	NA	NA	NA	NA	NA	60	60	100	100	Yes	USA	60	60	Online/ social media; Other	mobile dating apps, and LGBTQ community organisations, and via peer recruitment and referrals	Convenience	LGBTQ+ and experiencing mental ill health	LGBTQ+	NA	LGBTQ+ specific (sexual minority stress)	Blended digital and human support	Therapist support was provided by two counseling psychologists and two advanced clinical psychology doctoral students with experience delivÂ­ering LGBTQ-affirmative CBT using an in-person format. The therapists received training on providing technical, motivational, and problem-solving support to ICBT participants from the developers of the ICBT platform who had delivered ICBT in other clinical t…	some sessions in person/ telehealth	clinician led	Web-based	Psychological distress, depression, anxiety, suicidal thoughts, problematic drinking, internalised stigma, interpersonal stigma, structural stigma		18-item Brief Symptom Inventory (BSI), Center for Epidemiological Studies-Depression Scale (CES-D), Overall Depression Severity & Impairment Scale (ODSIS), Overall Anxiety Severity & Impairment Scale (OASIS), 5-item Suicidal Ideation Attributes Scale (SIDAS), 10-item Alcohol Use Disorders Identification Test (AUDIT)		Mixed; Although most outcomes decreased over time, between-group comparisons were small and non-significant. Session dosage also significantly predicted reduced depression and anxiety symptoms
291	Theurel 2022	Promoting University Students' Mental Health through an Online Multicomponent Intervention during the COVID-19 Pandemic.	2022	A two-armed, non-randomized controlled trial was conducted to determine the efficacy of an online self-help program on the mental health and well-being of university students	Non-randomised controlled trial	Yes	No		18 to 25	18 to 25	20.2	19.7	NA	NA	NA	NA	10	8	19	16	43	42	81	84	NA	NA	NA	NA	No	France	53	50	University/ college	NA	Convenience	General population	General population	NA	general wellbeing	Digital only	NA	NA	NA	Website	depression, anxiety, psychological distress, insomnia, alcohol consumption, psychological well-being	NA	Kessler Psychological Distress Scale (K6), The Generalized Anxiety Disorder 2-Item (GAD-2), Patient Health Questionnaire 2-Item (PHQ-2), The Insomnia Severity Index (ISI), The Alcohol Use Disorders Identification Test-Concise (AUDIT-C), The Warwick-Edinburgh Mental Well-Being Scale (WEMWBS)	NA	No significant improvement in any
600	Dietvorst 2022	The Grow It! app-longitudinal changes in adolescent well-being during the COVID-19 pandemic: a proof-of-concept study.	2023	evaluated whether adolescentsâ€™ well-being improved after playing the multiplayer serious game app Grow It!	Longitudinal	No	Yes	Low education level	NA	NA	16.7	NA	3.7	NA	NA	NA	410	NA	32	NA	872	NA	68	NA	NA	NA	NA	NA	No	Netherlands	3153	NA	School; Online/ social media	NA	Convenience	General population	General population	NA	general wellbeing	Digital only	NA	NA	NA	App; Game	wellbeing. affective and cognitive. 2 qu's â€œHow happy did you feel in the past week?" â€œHow satisfied were you with your life in the past week?â€	depression, anxiety	NA	CDI, SCARED child version	Yes in all outcomes
393	MensMMJ 2022	Promoting Daily Well-being in Adolescents using mHealth.	2022	The current study aimed to elucidate daily changes in positive and negative affect, and adaptive coping, and to better understand the within-personâ€™s mechanisms of the Grow It! app.	Longitudinal	No	Yes	Ethnic minority; Low education level	NA	NA	17.4	NA	3.2	NA	NA	NA	NA	NA	NA	NA	1033	NA	80	NA	NA	NA	NA	NA	No	Netherlands	1290	NA	School; Online/ social media	NA	Convenience	General population	General population	NA	general wellbeing	Digital only		NA	NA	App; Game	depression, anxiety, affective wellbeing, adaptive coping, positive and negative affect	NA	Childrenâ€™s Depression Inventory (CDI-12), Screen for Child Anxiety Related Disorders (SCARED), Positive and Negative Affect Schedule (PANAS)	NA	Mixed
1914	Deady 2020	The Utility of a Mental Health App in Apprentice Workers: A Pilot Study.	2020	1) qualitatively explore the utility of an existing mental health app within an apprentice population; and (2) evaluate the usability, acceptability, feasibility and preliminary efficacy of a modified version of the app (HeadGear Apprentice), designed to reduce depressive symptoms in an apprentice working population	Pilot	No	No		NA	NA	21.7	NA	3.6	NA	NA	NA	45	NA	97	NA	2	NA	3	NA	NA	NA	NA	NA		Australia	47	NA	University/ college; School; Online/ social media; Other	Partner organisations	Convenience / snowball	General population	General population	NA	general wellbeing	Digital only		NA	NA	App	usability, acceptability, feasibility	anxiety, depression, wellbeing	uMARS	PHQ-9, GAD-7, WHO-5	Mixed; Only WHO-5 significantly improved
14166	Flett 2020	App-based mindfulness meditation for psychological distress and adjustment to college in incoming university students: a pragmatic, randomised, waitlist-controlled trial	2020	report the findings of a two-arm pragmatic, randomized, waitlist-controlled trial (RWCT) in which university students living in first-year received 3 monthsâ€™ access to Headspaceâ€“a widely used mindfulness meditation appâ€“in the first (intervention condition) or second semester (waitlist condition) to use at their discretion	RCT	Yes	Yes	Ethnic minority	17 to 20	17 to 20	17.9	17.9	0.5	0.5	NA	NA	NA	NA	NA	NA	67	71	74	63	NA	NA	NA	NA	No	New Zealand	124	126	University/ college	NA	Convenience	General population	General population	NA	distress and adjustment	Digital only		NA	NA	App	distress	college adjustment, resilience, self-efficacy, mindfulness	Kessler Psychological Distress Scale (K10)	19-item College Adjustment Test (CAT-19), 6-item Brief Resilience Scale (BRS-6), 8-item New General Self-efficacy Scale , 12-item Cognitive Affective Mindfulness Scale â€“ Revised (CAMS-R)	Primary outcomes only
3388	Flett 2019	Mobile mindfulness meditation: A randomised controlled trial of the effect of two popular apps on mental health.	2019	test whether two smartphone-based mindful-ness meditation apps lead to improvements in mental health.	RCT	Yes	Yes	Ethnic minority	18 to 25	18 to 41	20.2	20.1	2.8	2.8	NA	NA	NA	NA	NA	NA	93	53	69	73	NA	NA	NA	NA	No	New Zealand	135	75	University/ college	NA	Convenience	General population	General population	NA	general wellbeing	Digital only	NA	NA	NA	App	depression, anxiety, stress	resilience, flourishing, college adjustment, mindfulness	20-item Center for Epidemiological Studies Depression Scale (CES-D), Hospital Anxiety and Depression Scaleâ€“Anxiety Subscale (HADS-A), Perceived Stress Scale (PSS)	6-item Brief Resilience Scale (BRS-6), 8-item Flourishing Scale, 19-item College Adjustment Test (CAT-19), 12-item Cognitive Affective Mindfulness Scaleâ€“Revised (CAMS-R)	significant improvements in depressive symptoms, college adjustment, resilience (Smiling Mind only), and mindfulness(Headspace only) from baseline to the end of 10 days relative to control participants. Participants who continued to use Headspace frequently were more likely to maintain improvements in mental health, e.g. in depressive symptoms and resilience, until the end of the 30-day period.
15795	Bonnesen 2023	Preventing Stress among High School Students in Denmark through the Multicomponent Healthy High School Intervention-The Effectiveness at First Follow-Up.	2023	evaluate the effectiveness of the Healthy High School (HHS) intervention on stress at a 9-month follow-up	RCT	Yes	Yes	Migrant or immigrant; Socially or economically disadvantaged	NA	NA	16.2	16.2	0.7	1	NA	NA	501	551	36	34	887	1087	64	66	NA	NA	NA	NA	No	Denmark	2222	2355	School	NA	Cluster randomised (schools)	General population	General population	NA	general wellbeing	Blended digital and human support	app was accompanied by teaching material, workshops and coursework around wellbeing in schools, delivered by student counselors and teachers	some sessions in person/ telehealth	clinician led; research team led	App	stress	NA	Perceived Stress Scale 10-item version (PSS-10)	NA	No significant improvement in any
1828	Tighe 2020	Usage and Acceptability of the iBobbly App: Pilot Trial for Suicide Prevention in Aboriginal and Torres Strait Islander Youth.	2020	Explore pilot usage and acceptability data from the iBobbly suicide prevention app, an app distributed through a randomized controlled trial	Pilot	No	Yes	Ethnic minority	19 to 29	NA	24.2	NA	4.7	NA	NA	NA	NA	NA	NA	NA	10	NA	77	NA	NA	NA	NA	NA	No	Australia	13	NA	NA	Not included	Convenience	Mental health diagnosis	Mental health diagnosis	depression or distress	suicide prevention	Digital only	NA	NA	NA	App	suicidal ideation	depression, psychological distress	Depressive Symptom Inventory â€“ Suicidality Subscale (DSI-SS)	Patient Health Questionnaire 9 (PHQ-9), Kessler Psychological Distress Scale (K10)	No significant improvement in any
869	Karyotaki 2022	Guided internet-based transdiagnostic individually tailored Cognitive Behavioral Therapy for symptoms of depression and/or anxiety in college students: A randomized controlled trial.	2022	assess the effectiveness of a guided web-based transdiagnostic individually tailored Cognitive Behavioral Therapy (iCBT) in treating college students with depression and/or anxiety symptoms	RCT	Yes	Yes	Ethnic minority	NA	NA	21.8	22.1	2.7	2.5	NA	NA	10	9	21	17	38	43	79	83	NA	NA	NA	NA	No	Netherlands	48	52	University/ college	NA	Convenience	Experiencing mental ill health symptoms	Experiencing mental ill health symptoms		anxiety; depression	Blended digital and human support	online messaging with ecoach (Masters student supported by senior researcher) & feedback from them. This synchronous support was given via the messaging function of the intervention platform	speak to professional/ researcher if in need	research team led	Web-based	depression, anxiety	quality of life, satisfaction with treatment	Patient Health Questionnaire (PHQ-9), Generalised Anxiety Disorder scale â€“ 7 items (GAD-7)	EuroQol - 5 Dimensions (EQ-5D), Client satisfaction with treatment â€“ 8 items (CSQ-8)	No significant improvement in any
32914	Marciniak 2024	Imager-A mobile health mental imagery-based ecological momentary intervention targeting reward sensitivity: a randomized controlled trial	2024	investigate the feasibility, efficacy, and target mechanism engagement (reward sensitivity) of Imager, an mHealth EMI aimed at increasing stress resilience using mental imagery in young, healthy adults screened for reward sensitivity.	RCT	Yes	No		18 to 26	18 to 29	21.4	21.7	2	2.6	NA	NA	10	9	21	20	41	25	79	80	NA	NA	NA	NA	No	Switzerland	52	47	University/ college; Online/ social media	NA	Convenience	General population	General population	NA	reward responsiveness	Digital only		NA	NA	App	Reward sensitivity	Depression, anxiety, stress	Behavioral Activation Scale (BAS), Sensitivity to Punishment and Reward Questionnaire (SPSRQ)	Beck Depression Inventory (BDI-II), Stateâ€“Trait Anxiety Inventory (STAI), Perceived Stress Scale (PSS)	Mixed
25780	DiSimplicio 2020	<i>Imaginator</i>: A Proof-of-Concept Feasibility Trial of a Brief Imagery-Based Psychological Intervention for Young People Who Self-Harm	2020	Test the feasibility of a short mental imagery-based psychological intervention for young people who self-harm and used a stepped-wedge design to investigate effects on self-harm frequency reduction at 3 and 6 months	Feasbility	No	Yes	Ethnic minority; Unemployed	16-25	NA	19.7	NA	2.5	NA	NA	NA	7	NA	18	NA	31	NA	82	NA	NA	NA	NA	NA	No	UK	38	NA	University/ college; Online/ social media; Mental health clinic/ service; Health clinic/ service	Primary care (GPs, psychology), and secondary care	Convenience	Experiencing mental ill health symptoms	Experiencing mental ill health symptoms	NA	self harm	Blended digital and human support	Two face to face sessions and five phone support calls	digital tool part of in person mh service; weekly check ins	clinician led	App	self harm frequency, self harm severity	self harm, affect, general mental imagery	Clinician-rated Severity of Non-suicidal Self-Injury Scale	Self-Efficacy for Control (SEC) of self-harm, Positive and negative affect scale (PANAS), Craving Experience Questionnaire for Self-Harm (CEQ-SH), Strength of Motivation for reducing Self-Harm (SM-SH)	Mixed
20116	Choi 2023	Patterns of engagement in digital mental health intervention for LGBTQ plus youth: a latent profile analysis	2023	Explore patterns of engagement in digital mental health intervention (imi) for LGBTQ+ youth	RCT	Yes	Yes	Ethnic minority; LGBTQ+; Socially or economically disadvantaged; Rural area	13 to 19	NA	16.6	NA	1.5	NA	NA	NA	NA	NA	NA	NA	NA	NA	NA	NA	112	NA	83	NA	Yes	USA	135	NA	Online/ social media	NA	Convenience	LGBTQ+	LGBTQ+	NA	general wellbeing; LGBTQ+	Digital only	NA	NA	NA	Web-based	stress	NA	Stress Appraisal Measure for Adolescents	NA	Mixed
355	Bauermeister 2022	An Identity-Affirming Web Application to Help Sexual and Gender Minority Youth Cope With Minority Stress: Pilot Randomized Controlled Trial.	2022	describe the results of a pilot randomized controlled trial of imi, a web application designed to improve mental health by supporting lesbian, gay, bisexual, transgender, queer, and other sexual and gender minority identity affirmation, coping self-efficacy, and coping skill practice	RCT	Yes	Yes	Ethnic minority; LGBTQ+; Socially or economically disadvantaged; Rural area; Low income	13 to 19	13 to 19	16.5	16.4	1.5	1.5	NA	NA	28	13	20.7	9.6	20	21	14.8	15.6	4 (3) agender 13 (9.6) cisgender male 18 (13.3) cisgender woman 22 (16.3) genderqueer 43 (31.9) nonbinary 29 (21.5) transgender man 3 (2.2) transgender woman 17 (12.6) other	2 (1.5) agender 15 (11.1) cisgender male 25 (18.5) cisgender woman 22 (16.3) genderqueer 51 (38.8) nonbinary 21 (15.7) transgender man 5 (3.7) transgender woman 13 (9.6) other	64.5	74.8	Yes	USA	135	135	Online/ social media	NA	Convenience	LGBTQ+	LGBTQ+	NA	gender identity, stress and coping, internalized homophobia and transphobia	Digital only	NA	NA	NA	App	stress	cognitive and behavioural coping, positive LGBTQ+ identity, internalization of Blame for Minority Stress, sense of belonging, anxiety and depression	Stress Appraisal Measure for Adolescents	COPE, LGB positive identity measure, Coping with Discrimination Scaleâ€“Internalization subscale, Thwarted Belongingness subscale of the Interpersonal Needs Questionnaire, GAD-7, PHQ-8	Mixed; Mixed, mostly non significant
2468	Schueller 2019	A Mobile Phone-Based Intervention to Improve Mental Health Among Homeless Young Adults: Pilot Feasibility Trial.	2019	Determine the feasibility and acceptability of engaging young adults (ie, individuals aged 18-24 years) experiencing homelessness in a remotely delivered mental health intervention	Feasbility	No	Yes	Ethnic minority; LGBTQ+; Homeless	NA	NA	19.1	NA	0.9	NA	NA	NA	11	NA	35	NA	23	NA	65	NA	1	NA	3	NA	Yes	USA	35	NA	Other	Homeless shelter	Convenience	Homeless	Homeless	NA	general wellbeing	Blended digital and human support	All participants were eligible to receive up to three 30-min sessions with the coach over the course of 1 month; over the phone	some sessions in person/ telehealth	research team led	App	depression, emotion regulation, PTSD, mental health treatment, trauma exposure	NA	9-item Patient Health Questionnaire (PHQ-9), Difficulties in Emotion Regulation Scale (DERS), 20-item PTSD Checklist for Diagnostic and Statistical Manual of Mental Disorders-5 (PCL-5)	NA	No significant improvement in any
1906	Lattie 2020	Examining an App-Based Mental Health Self-Care Program, IntelliCare for College Students: Single-Arm Pilot Study.	2020	examine how students used IntelliCare for College Students over an 8-week period to examine the preliminary associations between app use and psychosocial targets and to gather user feedback about usability issues that need to be remedied before a larger implementation study	Pilot	No	Yes	Ethnic minority	NA	NA	24.2	NA	6	NA	NA	NA	4	NA	19	NA	17	NA	81	NA	NA	NA	NA	NA	No	USA	21	NA	University/ college; Online/ social media	NA	Convenience	Experiencing mental ill health symptoms	Experiencing mental ill health symptoms	NA	general wellbeing	Digital only	NA	NA	NA	App	anxiety, depression, stress, mental health literacy, knowledge of campus mental health services, use and helpfulness of various cognitive and behavioral skills	NA	Patient Health Questionnaire (PHQ-8), Generalised Anxiety Disorder (GAD-7), Anxiety Literacy Questionnaire (ALQ), Depression Literacy Questionnaire (DLQ), Knowledge and Beliefs about Services Scale (KBSS), and Cognitive and Behavioral Response to Stress Scale (CB-RSS)	NA	Mixed
15105	Dumarkaite 2022	The Effects of Online Mindfulness-Based Intervention on Posttraumatic Stress Disorder and Complex Posttraumatic Stress Disorder Symptoms: a Randomized Controlled Trial With 3-Month Follow-Up	2022	investigate the effects of an online mindfulness-based intervention on ICD-11 posttraumatic stress disorder (PTSD) and complex PTSD (CPTSD) symptoms at 3-month follow-up	RCT	Yes	No		NA	NA	23.1	23.3	2.8	2.8	NA	NA	6	2	35	6	11	34	65	94	NA	NA	NA	NA	No	Lithuania	17	36	University/ college	NA	Convenience	Mental health diagnosis	Mental health diagnosis	PTSD and CPTSD	PTSD and CPTSD	Blended digital and human support	could message with psychologist if needed	speak to professional/ researcher if in need	clinician led	Website	trauma (PTSD, CPTSD), disturbances in self-organization	long term effects on PTSD CPTSD	DSM-5 Life Events Checklis (LEC-5), International Trauma Questionnaire (ITQ)		Yes in all outcomes
2364	Topooco 2019	Evaluating the Efficacy of Internet-Delivered Cognitive Behavioral Therapy Blended With Synchronous Chat Sessions to Treat Adolescent Depression: Randomized Controlled Trial.	2019	Determine the efficacy of an ICBT protocol blended with weekly real-time therapist sessions via chat; blended treatment, for adolescent depression, including major depressive episode	RCT	Yes	Yes	Rural area	NA	NA	17.5	17.5	1.1	1.2	NA	NA	3	NA	9	NA	32	35	91	100	NA	NA	NA	NA	No	Sweden	35	35	Other	community setting	Convenience	Mental health diagnosis	Mental health diagnosis	depression/ major depressive episode, and co-mobilities with generalized anxiety disorder, social anxiety disorder, panic disorder and agoraphobia	depression	Blended digital and human support	Therapist chat sessions were co-scheduled by participant and therapist each week and were conducted inside the treatment platform. A short version of the Mood and Feelings Questionnaire (MFQ-13) and the suicidal ideation item from the Patient Health Questionnaire were used for weekly monitoring of depression. Participants were instructed to immediately contact their therapist in the event of feel…	mh monitored, directed to professional if in need; weekly check ins	clinician led	Web-based	depression	anxiety, social interaction anxiety, self-efficacy, credible expectancy, working alliance, quality of life	Beck Depression Inventory II (BDI-II)	Mood and Feelings Questionnaire (MFQ-13), beck anxiety inventory (BAI), social interaction anxiety scale (SIAS), the general self-efficacy scale (GSE), the credibility expectancy questionnaire, the working alliance inventory (WAI-S)	Primary outcomes only
1760	MacIsaac 2021	Adverse Childhood Experiences and Building Resilience With the JoyPop App: Evaluation Study.	2021	evaluate the impact of an innovative, smartphone appâ€“based resilience intervention	Evaluation	No	Yes	Ethnic minority	16 to 38	NA	19	NA	2.9	NA	NA	NA	33	NA	19	NA	123	NA	81	NA	NA	NA	NA	NA		Canada	156	NA	University/ college	NA	Convenience	General population	General population	NA	resilience	Digital only	NA	NA	NA	App	adverse childhood experiences, resilience, executive functioning. emotion regulation, depression	NA	Adverse Childhood Experiences (ACEs) Questionnaire, Connor-Davidson Resilience Scaleâ€“10 (CD-RISC-10), Executive Functioning Index, The Difficulties in Emotion Regulation Scale â€“ Short Form (DERS-SF), The Patient Health Questionnaireâ€“9 (PHQ-9)	NA	Mixed
166	Stevens 2022	Pilot evaluation to assess the effectiveness of youth peer community support via the Kooth online mental wellbeing website.	2022	This pilot evaluation sought to assess changes in the wel lbeing and mental health of Kooth users, and changes in their use of formal services, over one month.	Pilot	No	Yes	Ethnic minority; LGBTQ+; Socially or economically disadvantaged; Not in education or employment	13 to 21	NA	16.7	NA	NA	NA	NA	NA	38	NA	13	NA	238	NA	79	NA	25	NA	8	NA	Yes	UK	630	NA	Mental health clinic/ service	new users of mental health service Kooth	Convenience	Experiencing mental ill health symptoms	Experiencing mental ill health symptoms	NA	general wellbeing	Blended digital and human support	kooth allows people to interact with each other through online moderated forum	peer group	peer led	Web-based	psychological distress, suicidal ideation, self-harm, pandemic anxiety, impact of difficulties, quality of life, hope, self-esteem, loneliness, relationship with parents	NA	Young Personâ€™s Clinical Outcomes in Routine Evaluation (YP-CORE), Suicidal Ideation Attributes Scale (SIDAS), Pandemic Anxiety Scale (PAS), Strengths and Difficulties Questionnaire (SDQ), KIDSCREEN-10, Childrenâ€™s Hope Scale (CHS)	NA	Mixed
2024	Attridge 2020	Internet-Based Cognitive-Behavioral Therapy for College Students With Anxiety, Depression, Social Anxiety, or Insomnia: Four Single-Group Longitudinal Studies of Archival Commercial Data and Replication of Employee User Study.	2020	test the real-world voluntary use by college students of 4 digital, self-directed mental healthmodules based on a cognitive behavioral therapy	Longitudinal	No	Yes	LGBTQ+	15 to 62	NA	23.4	NA	6.5	NA	NA	NA	224	NA	24	NA	706	NA	74	NA	21	NA	2	NA	Yes	USA	951	NA	University/ college	NA	Convenience	Mental health diagnosis	Mental health diagnosis	Anxiety, Depression, Social Anxiety, or Insomnia	anxiety; depression; social anxiety; insomnia	Blended digital and human support	users could opt to receive individualized coaching, and if selected, could choose the preferred channel of communication, either email, text, or telephone, with the coach. The coaches were employed by the service provider, and every coach had at least a masterâ€™s level education in psychology or counseling	speak to professional/ researcher if in need	clinician led; research team led	Website	stress, anxiety, worry, depression, insomnia	NA	GAD-7, PHQ-9, SPIN-17, MOS-Sleep-6	NA	Yes in all outcomes
34580	McGillivray 2023	The Effectiveness of a Smartphone Intervention Targeting Suicidal Ideation in Young Adults: randomized Controlled Trial Examining the Influence of Loneliness	2023	Determine whether loneliness affects how young people experiencing suicidal ideation engage with and benefit from a therapeutic smartphone intervention (LifeBuoy)	RCT	Yes	Yes	LGBTQ+; Unemployed	18 to 25	18 to 25	21.4	21.7	2.2	2.2	NA	NA	NA	NA	NA	NA	190	194	86	83	124	120	54	53	Yes	Australia	228	227	Online/ social media	NA	Convenience	Experiencing mental ill health symptoms	Experiencing mental ill health symptoms	NA	suicidal ideation	Digital only	NA	NA	NA	App	Suicidal Ideation	Loneliness, Depression	Suicidal Ideation Attributes Scale (SIDAS)	Three-Item Loneliness Scale (TILS), Patient Health Questionnaire (PHQ-9)	Mixed
525	Torok 2022	The effect of a therapeutic smartphone application on suicidal ideation in young adults: Findings from a randomized controlled trial in Australia.	2022	assess whether a therapeutic smartphone application (â€œLifeBuoyâ€) was superior to an attention-matched control application at reducing the severity of suicidal ideation	RCT	Yes	Yes	LGBTQ+; Unemployed	NA	NA	21.7	21.4	2.2	2.2	NA	NA	33	34	17	14	190	194	83	86	124	120	54	53	Yes	Australia	228	227	Online/ social media	NA	Convenience	Experiencing mental ill health symptoms	Experiencing mental ill health symptoms	NA	suicidal ideation	Digital only	NA	NA	NA	App	suicidal ideation	depression, anxiety, wellbeing, distress	Suicidal Ideation Attributes Scale (SIDAS)	Patient Health Questionnaire-9 (PHQ-9), Generalized Anxiety Disorder-7 (GAD-7), Short Warwickâ€“Edinburgh Mental Well-Being Scale (SWEMWBS), Distress Questionnaire-5 (DQ5)	Primary outcomes only
2374	Sanci 2019	Effectiveness of a Mental Health Service Navigation Website (Link) for Young Adults: Randomized Controlled Trial.	2019	Investigate the effect of Link on young peopleâ€™s positive affect (PA) compared with usual help-seeking strategies immediately post intervention.	RCT	Yes	Yes	Ethnic minority; Socially or economically disadvantaged; Rural area	18 to 25	18 to 25	20.1	21.3	2.3	2.4	NA	NA	34	35	17	17	17	173	83	83	NA	NA	NA	NA	No	Australia	205	208	Online/ social media	NA	Convenience	General population	General population		help-seeking	Digital only	NA	NA	NA	Website	positive affect	negative affect, distress, barriers to help seeking, general help seeking	PA scale of the positive and negative affect scale (PANAS)	NA scale of the PANAS, Kessler psychological distress scale (K10), barriers to adolescents seeking help (BASH), general help seeking questionnaire (GHSQ)	No significant improvement in any
15606	ThomasEBK 2023	Mobile Acceptance and Commitment Therapy With Distressed First-Generation College Students: Microrandomized Trial.	2023	Evaluate the safety, feasibility, and effectiveness of an ACT-based mHealth intervention using a microrandomized trial (MRT) design.	Microrandomised	No	Yes	Ethnic minority; LGBTQ+	NA	NA	18.5	NA	0.5	NA	NA	NA	5	NA	12	NA	28	NA	85	NA	1	NA	3	NA	Yes	USA	34	NA	University/ college	NA	Convenience	General population	General population	NA	distress	Digital only		NA	NA	App	values-based and avoidance behavior	depression, and perceived stress		Patient Health Questionnaireâ€“2 (PHQ-2), Patient Health Questionnaireâ€“9 (PHQ-9), Perceived Stress Scale- 4 (PSS-4)	Mixed
1301	Bruhns 2021	A Mobile-Based Intervention to Increase Self-esteem in Students With Depressive Symptoms: Randomized Controlled Trial.	2021	investigate the effectiveness, acceptance, and side effects of a self-help smartphone app (MCT & More) based on cognitive behavioral therapy, mindfulness, acceptance and commitment therapy, and metacognitive training in a sample of students with self-reported depressive symptoms	RCT	Yes	Yes	Neurodivergent	NA	NA	23.1	22.8	3.6	3.2	NA	NA	24	19	12	10	176	181	88	90	NA	NA	NA	NA	No	Germany	200	200	Online/ social media	NA	Convenience	Experiencing mental ill health symptoms	Experiencing mental ill health symptoms		depression	Digital only	NA	NA	NA	App	depression	self esteem, quality of life	PHQ-9	RSE, WHOQOL-BREF	Mixed; PHQ-9 and RSE significantly improved, WHOQOL-BREF ns
16312	Bell 2023	A Personalized, Transdiagnostic Smartphone Intervention (Mello) Targeting Repetitive Negative Thinking in Young People With Depression and Anxiety: Pilot Randomized Controlled Trial.	2023	Evaluate the feasibility, acceptability, and preliminary clinical outcomes and mechanisms of Melloâ€”a fully automated, personalized, transdiagnostic, and mechanistic smartphone intervention targeting repeated negative thinking in young people with depression and anxiety	RCT	Yes	Yes	Ethnic minority; LGBTQ+; Unemployed	NA	NA	20.8	20.2	2.8	2.6	NA	NA	5	5	17	15	20	14	69	54	4	7	14	27	Yes	Australia	29	26	Online/ social media	NA	Convenience	Mental health diagnosis	Mental health diagnosis	Clinical levels of depression or anxiety on PHQ-8/ GAD-7	anxiety; depression; repeated negative thinking	Digital only	Participants in the Mello group received access to the Mello app for 6 weeks as well as weekly telephone calls from members of the research team. The phone calls were brief in nature (approximately â‰¤5 min in all cases) and involved general encouragement to use the app and troubleshooting of any technical issues. No therapeutic support was provided in these phone calls as the focus was on troubl…	NA	NA	App	feasibility, acceptability, and preliminary efficacy - depression, anxiety and repeated negative thinking	rumination, worry, cognitive diffusion, cognitive reappraisal, wellbeing	Mobile Application Rating Scaleâ€“User version (uMARS), patient health questionnaire 8 (PHQ-8), General Anxiety Disorder-7 (GAD-7)	Ruminative Response Scale (RRS), Penn State Worry Questionnaire, Cognitive Fusion Questionnaire (CFQ), Emotion Regulation Questionnaire, Warwick-Edinburgh Mental Well-being Scale (WEMWBS)	Mixed; ns improvement in depression, sig improvement in anxiety symptoms
583	Goozee 2022	Investigating the feasibility of MePlusMe, an online intervention to support mental health, well-being, and study skills in higher education students.	2022	pragmatic evaluation of an online intervention (MePlusMe) specifically designed to improve themental health, well-being, and study skills of HE students	Feasbility	No	No		NA	NA	22.6	NA	3.4	NA	NA	NA	39	NA	28	NA	98	NA	72	NA	NA	NA	NA	NA	No	Latvia	137	NA	University/ college; Online/ social media	NA	Convenience	General population	General population	NA	general wellbeing	Digital only	NA	NA	NA	Web-based	depression, anxiety, wellbeing, self effiacy	NA	Patient Health Questionnaire (PHQ-9), Generalized Anxiety Disorder Scale (GAD-7), Warwick-Edinburgh Mental Wellbeing scale (WEMWBS), and Academic Self- Efficacy Scale (SEF)	NA	Mixed; Anxiety, depression and wellbeing significantly improved, self efficacy did not
306	Kleiman 2022	A Pilot Implementation-Effectiveness Trial of a Single-Session Telehealth Workshop and Smartphone-Based Cognitive Behavioral Intervention for Managing Emotions Among College Students.	2022	conduct a pilot implementation-effectiveness trial of a scalable treatment package that consisted of a single (tele-health) workshop plus a companion app that provided eco-logical momentary intervention	Implementation-Effectiveness	No	Yes	Ethnic minority; LGBTQ+	18 to 44	NA	23	NA	4.4	NA	NA	NA	40	NA	18	NA	173	NA	78	NA	9	NA	4	NA	Yes	USA	222	NA	University/ college	NA	Convenience	General population and those with a mental health diagnosis	Mixed	depression, anxiety	managing emotions	Blended digital and human support	single session telehealth along with app	some sessions in person/ telehealth	clinician led	App	anxiety, depression, anger, emotion reactivity	momentary negative affect or cognitive-affective states	Patient-Reported Outcomes Measurement (PROMIS), Emotion Reactivity Scale (ERS), Brief Experiential Avoidance Questionnaire (BEAQ)	NA	Mixed
11944	Maybery 2022	An online intervention for 18â€“25-year-old youth whose parents have a mental illness and/or substance use disorder: a pilot randomized controlled trial	2021	This study aimed to evaluate mi.spot (mental illness: supported preventative, online, targeted), an online intervention that targets young people aged 18-25 years whose parents have a mental illness or substance use problem can be vulnerable to multiple difficulties in adulthood.	RCT	Yes	Yes	Ethnic minority; Low education level	18 to 25	18 to 25	21.8	21.8	2.2	2.2	NA	NA	1	1	5	5	18	20	95	91	NA	1	NA	5	Yes	Australia	22	19	Online/ social media	NA	Convenience	General population	General population	NA	parents have a mental illness and/or substance use disorder	Blended digital and human support	several optional features; weekly, facilitator guided sessions on selected topics with related videos and audio materials; one to one synchronous chats with a facilitator (initiated by either the participant or the facilitator); online chat rooms for participants to chat; self-monitoring questionnaires for participants to track progress; and mi.thoughts.spot, an asynchronous online private diary …	speak to professional/ researcher if in need	research team led	Web-based	depression, anxiety, stress, wellbeing	coping, self-efficacy, general help seeking and social connectedness	Depression, Anxiety and Stress Scale (DASS-21), Mental Health Continuum short form (MHC-SF)	Brief Cope Inventory (BCI), General Help Seeking Questionnaire, General Self-Efficacy Scale, Social Connectedness Scale (SCS)	Mixed
15648	Vereschagin 2024	Effectiveness of the Minder Mobile Mental Health and Substance Use Intervention for University Students: Randomized Controlled Trial.	2024	Examination of effectiveness of the Minder mobile app in improving mental health and substance use outcomes in a general population of university students	RCT	Yes	Yes	Ethnic minority; LGBTQ+; Substance use disorder or history of substance use	NA	NA	NA	NA	NA	NA	20	20	178	186	24	24.9	527	518	71.1	69.4	36	42	4.9	5.6	Yes	Canada	743	746	University/ college; Online/ social media	NA	Convenience	General population	General population	NA	general wellbeing; substance use	Blended digital and human support	The Peer Coaching component consists of trained volunteers assigned to each participant. These peer coaches reach out to participants at the beginning of the trial and midway through. They can provide support in navigating the app or nonclinical peer support based on active listening and problem-solving	peer coach	research team led	App; Chatbot	anxiety. depression and alcohol consumption	reduced use of other substances and additional mental health constructs that the Minder app was theorized to affect, were also assessed. For the purposes of this study, we focused on examining changes from baseline to follow-up at 30 days in frequency of substance use (cannabis, alcohol, opioids, and nonmedical stimulants) and mental well-being	7-item General Anxiety Disorder scale (GAD-7), 9-item Patient Health Questionnaire (PHQ-9), US Alcohol Use Disorders Identification Testâ€“Consumption Scale (USAUDIT-C)	NA	Mixed
33418	Dai 2022	Mindfulness-based online intervention on mental health among undergraduate nursing students during coronavirus disease 2019 pandemic in Beijing, China: a randomized controlled trial	2022	evaluate the effect of mindfulness intervention on improving mental health among undergraduate nursing students during covid-19 in China	RCT	Yes	Yes	Rural area	NA	NA	19.3	19	0.9	0.7	NA	NA	12	10	23	18	40	46	77	82	NA	NA	NA	NA	No	China	52	56	University/ college	NA	Convenience	General population	General population	NA	general wellbeing	Blended digital and human support		digital tool delivered in person	research team led	Web-based	depression, anxiety, stress	mindfulness and perceived social support	Depression-Anxiety-Stress Scale (DASS-2)	Chinese Short Formed Five Facets of Mindfulness Questionnaire (FFMQ-SF), Perceived Social Support Scale (PSSS)	Mixed; anxiety, stress, mindfulness level, and social support significantly improved. depression ns
3686	Hasselberg 2020	Cultivating self-kindness and attention to the present moment in the young: A pilot-study of a two-week internet-delivered mindfulness and self-compassion program.	2020	evaluate the efficacy of a two-week web-based program targeting mindfulness and self-compassion.	RCT	Yes	No		18 to 25	18 to 25	22.3	22.3	1.8	1.8	NA	NA	NA	3	NA	11	15	NA	100	85	NA	NA	NA	NA	No	Sweden	15	20	Online/ social media	NA	Convenience	General population	General population	NA	general wellbeing	Digital only	NA	NA	NA	Web-based	mindfulness, self-compassion	perceived stress and aspects of well-being	Self-Compassion Scale (SCS), Cognitive and Affective Mindfulness Scaleâ€”Revised (CAMS-R)	Perceived Stress Scale (PSS-14), Emotion Regulation Questionnaire (EMQ), Scale of Positive and Negative Experience (SPANE)	Mixed
4187	Sun 2022	A mindfulness-based mobile health (mHealth) intervention among psychologically distressed university students in quarantine during the COVID-19 pandemic: A randomized controlled trial.	2022	evaluate the effect of a mindfulness-based mobile health (mHealth) intervention, tailored to the pandemic context, among young adult students (N = 114) with elevated anxiety and/or depressive symptoms during quarantine in China, compared to a time- and attention-matched social support-based mHealth control	RCT	Yes	No		NA	NA	22.2	22.2	2.7	2.7	NA	NA	NA	NA	26	26	NA	NA	74	74	NA	NA	NA	NA	No	China	57	57	University/ college; Online/ social media	NA	Convenience	Mental health diagnosis	Mental health diagnosis	depression, anxiety	distress	Blended digital and human support	videoconferencing via Zoom was used to provide weekly one-hour meetings for experiential and group learning of mindfulness	some sessions in person/ telehealth	research team led	App	anxiety, depression	mindfulness, social support	7-item Generalized Anxiety Disorder Scale (GAD-7), Patient Health Questionnaire-9 (PHQ-9)	Mindful Attention Awareness Scale (MAAS), Multidimensional Scale of Perceived Social Support (MSPSS)	Mixed
12896	ElMorr 2021	Effectiveness of an 8-week web-based mindfulness virtual community intervention for university students on symptoms of stress, anxiety, and depression: randomized controlled trial	2020	assess the effectiveness of an 8-week web-based mindfulness and CBT program in reducing symptoms of depression, anxiety, and stress (primary outcomes) and increasing mindfulness (secondary outcome) within a randomized controlled trial (RCT) with undergraduate students at a large Canadian university.	RCT	Yes	Yes	Ethnic minority; LGBTQ+	18 to 55	18 to 54	22.3	22.8	5.9	6.4	NA	NA	22	10	28	13	56	69	71	83	1	1	1	1	Yes	Canada	80	80	University/ college	NA	Convenience	General population	General population	NA	anxiety; depression; stress	Blended digital and human support	peer-to-peer discussion forums and group based video sessions	group sessions part of intervention; peer group	clinician led; peer led	Website	depression, mindfulness and stress	mindfulness	Patient Health Questionnaire-9 (PHQ-9), Beck Anxiety Inventory (BAI), Perceived Stress Scale (PSS)	Five Facets Mindfulness Questionnaire Short Form (FFMQ-SF)	Mixed; depression, anxiety and mindfulness significantly improved, stress did not
1825	Ritvo 2021	A Mindfulness-Based Intervention for Student Depression, Anxiety, and Stress: Randomized Controlled Trial.	2021	evaluate the efficacy of an 8-week MVC program in reducing depression, anxiety, and perceived stress (primary outcomes), and improving mindfulness (secondary outcome) in undergraduate students at a large Canadian university	RCT	Yes	Yes	Ethnic minority; LGBTQ+	NA	NA	22	24.2	5.5	10	NA	NA	18	17	24	22	57	60	75	77	1	1	1	1	Yes	Canada	76	78	University/ college	NA	Convenience	General population	General population	NA	anxiety; depression; stress	Blended digital and human support	part of intervention involved group session led by research team. anonymous discussion board with peers which were monitored. young people could notify the moderator about any message posting that represented a problem to them (e.g. bullying)	group sessions part of intervention; peer group	clinician led; peer led	Web-based	depression, anxiety, stress	quality of life, life satisfaction, mindfulness	Patient Health Questionnaire-9 (PHQ-9), the Beck Anxiety Inventory (BAI), Perceived Stress Scale (PSS)	Five Facets Mindfulness Questionnaire Short Form (FFMQ-SF), 16-item Quality of Life Scale (QOLS), 6-item Brief Multidimensional Studentsâ€™ Life Satisfaction Scale-Peabody Treatment Progress Battery (BMSLSS-PTPB)	Mixed
2521	Cook 2019	Reducing Stress and Preventing Depression (RESPOND): Randomized Controlled Trial of Web-Based Rumination-Focused Cognitive Behavioral Therapy for High-Ruminating University Students.	2019	test whether guided Web-based RFCBT (i-RFCBT) would prevent the incidence of major depression relative to usual care in UK university students	RCT	Yes	Yes	Ethnic minority	NA	NA	20.5	20.3	1.5	1.6	NA	NA	26	13	16	17	132	64	84	83	NA	NA	NA	NA	No	UK	76	77	University/ college; Online/ social media	NA	Convenience	Experiencing mental ill health symptoms	Experiencing mental ill health symptoms	NA	depression	Blended digital and human support	guided arm supported by asynchronous written Web-based support from qualified therapists. Suicidal risk was also monitored using a well-established departmental protocol to determine the level of risk and seek clinical support as appropriate	mh monitored, directed to professional if in need; speak to professional/ researcher if in need	clinician led	Website	depression	feasibility and effect sizes	SCID-I; Episodic Life Event Interview; PSWQ; RRS; PHQ-9;GAD-7	NA	Mixed; Significant improvements in rumination, worry, and depressive symptoms were found in the short-to-medium term
2156	BevanJones 2020	A Digital Intervention for Adolescent Depression (MoodHwb): Mixed Methods Feasibility Evaluation.	2020	evaluate the feasibility, acceptability, and potential impact of a theory-informed, co-designed digitalintervention program, MoodHwb	Feasbility	No	No		13 to 23	NA	16.3	NA	2.4	NA	NA	NA	9	NA	21	NA	34	NA	79	NA	NA	NA	NA	NA	No	UK	43	NA	Mental health clinic/ service	CAMHS and primary mental health practitioners and school counselors and nurse	Convenience	Mental health diagnosis	Mental health diagnosis	young people with, or at elevated risk of depression	depression	Digital only	NA	NA	NA	App	feasibility and acceptability	depression literacy, help seeking, self-efficacy, behavioural activation, anxiety and depression symptoms, general behaviour	NA	ADKQ, SDD, SEQ-DA, GHSQ, MFQ, BADS, SCARED, SDQ	Mixed; only depression literacy was significant post intervention, all others non significant
1981	Alvarez-Jimenez 2020	A Novel Multimodal Digital Service (Moderated Online Social Therapy+) for Help-Seeking Young People Experiencing Mental Ill-Health: Pilot Evaluation Within a National Youth E-Mental Health Service.	2020	acertain the feasibility, acceptability, and safety of MOST+.	Pilot	No	Yes	Ethnic minority; Rural area	18-25	NA	19.1 (2.3)	NA	2.3	NA	NA	NA	36	NA	23	NA	121	NA	77	NA	NA	NA	NA	NA	No	Australia	157	NA	Online/ social media	NA	Convenience	concerns about own mental health	Experiencing mental ill health symptoms	NA	help-seeking	Blended digital and human support	clinician moderation and on demand web chat with clinicians	peer group; speak to professional/ researcher if in need	clinician led; peer led	Web-based	feasibility, acceptability, and safety	clinical, psychosocial, and well-being outcomes	survey	K10, WEMWS, PSS, PHQ-9, UCLA, BPNS, FS, SUS (strengths use scale), FMI	significant improvements in 8 of 11 mental health outcomes
1095	Suffoletto 2021	Acceptability, Engagement, and Effects of a Mobile Digital Intervention to Support Mental Health for Young Adults Transitioning to College: Pilot Randomized Controlled Trial.	2021	test acceptability and effects of an automated digital Mobile Support Tool for Mental Health (MoST-MH) for young adults transitioning to college	RCT	Yes	Yes	Ethnic minority	NA	NA	18.7	18.7	0.4	0.5	NA	NA	7	NA	21	NA	27	18	79	100	NA	NA	NA	NA	No	USA	34	18	Mental health clinic/ service; Health clinic/ service	one primary care and one mental health clinic	Convenience	Mental health diagnosis	Mental health diagnosis	not included	general wellbeing	Blended digital and human support	regular check-ins via text. MoST-MH incorporated web-based check-ins when mental health was rated as suboptimal to collect more detailed information to help guide tailoring of support and because lengthy checklists would have been cumbersome using text messaging	mh monitored, directed to professional if in need	research team led	App; Text messaging	usability, self-efficacy, symptom severity, mental health treatment use	NA	Post-Study System Usability Scale (PSSUQ), Mental Health Self-Efficacy Scale (MHSES), College Counseling Center Assessment of Psychological Symptoms (CCAPS), Client Service Receipt Inventory for Mental Health (C-SRI)	NA	Mixed
13121	Hides 2019	Efficacy and Outcomes of a Music-Based Emotion Regulation Mobile App in Distressed Young People: randomized Controlled Trial	2019	This study aimed to examine the effects of using Music eScape on emotion regulation, distress, and well-being at1, 2, 3, and 6 months. Moderators of outcomes and user ratings of app quality were also examined	RCT	Yes	Yes	Unemployed	NA	NA	20	19.9	2.6	2.4	NA	NA	NA	NA	NA	NA	67	67	79	80	NA	NA	NA	NA	No	Australia	85	84	University/ college	NA	Convenience	Experiencing mental ill health symptoms	Experiencing mental ill health symptoms	NA	distress	Digital only	NA	NA	NA	App	emotion regulation, mental distress and wellbeing, music measures	app use and quality	Difficulties in Emotion Regulation Scale (DERS-SF), Kessler 10 Psychological Distress scale (K10), Mental Health Continuum-Short Form (MHC-SF)	NA	No significant improvement in any
16201	Wrightson-Hester 2023	An Artificial Therapist (Manage Your Life Online) to Support the Mental Health of Youth: Co-Design and Case Series.	2023	assess the feasibility and acceptability of a co-designed interface for MYLO in young people aged 16 to 24 years with mental health problems	Feasbility	No	Yes	Ethnic minority; LGBTQ+	16 to 24	NA	NA	NA	NA	NA	NA	NA	3	NA	23	NA	7	NA	54	NA	3	NA	23	NA	Yes	Australia	13	NA	Online/ social media	NA	Convenience	Experiencing mental ill health symptoms	Experiencing mental ill health symptoms	NA	anxiety; depression; low mood	Digital only		NA	NA	Chatbot	depression, anxiety, psychiatric impairment, Goal conflict reorganisation, self efficacy, problem related distress		Patient Health Questionnaire-9 (PHQ-9), Generalized Anxiety Disorder 7 (GAD-7), General Health Questionnaire-12 (GHQ-12), Psychological Outcome Profiles, Reorganization of Conflict Scale, General Self-Efficacy Scale (GSES)		Mixed
20770	Chow 2024	A brief web-based depression literacy, efficacy, and stigma intervention among college students	2024	examine the impact of a brief web-based depression literacy intervention compared to a control condition on depression literacy, depression literacy efficacy, self-stigma, perceived public stigma, and personal stigma toward depression	RCT	Yes	Yes	Ethnic minority	NA	NA	21	20.9	2.7	2.1	NA	NA	29	31	27	30	77	72	72	70	1	0	1	0	Yes	USA	107	103	University/ college	NA	Convenience	General population including mental health diagnosis	Mixed	depression	depression	Digital only	NA	NA	NA	Web-based	depression literacy, self-stigma, perceived stigma, personal stigma	NA	modified version of the Knowledge of Depression Multiple Choice Question (MCQ), Depression Literacy Efficacy Scale (DLES), Self-Stigma of Depression Scale (SSDS), Depression Stigma Scale (DSS)	NA	Mixed
18652	Rohde 2023	Investigating Relationships Among Self-Efficacy, Mood, and Anxiety Using Digital Technologies: Randomized Controlled Trial.	2023	1) determine the effects of daily assessed moods and dissatisfaction with social contacts as well as the effects of baseline variables, such as depression, on specific self-efficacy in the training group (TG). 2) explore which variables influenced both groupsâ€™ positive and negative moods during the 7-day study period	RCT	Yes	No		NA	NA	23.7	22.6	0.44	0.61	NA	NA	21	15	34	33	42	31	66	67	NA	NA	NA	NA	No	Switzerland	97	86	University/ college; Online/ social media	NA	Convenience	Experiencing mental ill health symptoms	Experiencing mental ill health symptoms	NA	self-efficacy	Digital only	NA	NA	NA	App	self-efficacy	stress, positive and negative affect, hope, anxiety, and hopelessness	General Self-Efficacy Scale (GSE)	Beck Depression Inventory-II (BDI-II), State-Trait Anxiety Inventory (STAI), Positive and Negative Affect Scale (PANAS), Beck Hopelessness Scale, Trait Hope Scale	not really an intervention but testing of associations
17395	Han 2023	A multicomponent digital intervention to promote help-seeking for mental health problems and suicide in sexual and gender diverse young adults: A randomized controlled trial.	2023	assess the effectiveness of a digital multicomponent intervention in promoting help-seeking for mental health issues in LGBTQ+ young adults	RCT	Yes	Yes	Ethnic minority; LGBTQ+	18 to 29	18 to 29	21.8	22.5	2.8	2.8	NA	NA	17	16	24	22	18	21	26	29	35	35	50	49	Yes	China	72	72	Online/ social media	NA	Convenience	Experiencing mental ill health symptoms	Experiencing mental ill health symptoms	NA	help-seeking	Blended digital and human support	digital online-based intervention has incorporated 3 key therapeutic components, including (1) online animated psychoeducational videos; (2) online facilitator-led group discussions; and (3) electronic help-seeking brochures	group sessions part of intervention	research team led	Web-based	Changes in general help-seeking intentions for emotional problems and suicidal ideation and attitudes toward seeking help from MHPs	changes in general help-seeking intentions for emotional problems and suicidal ideation and attitudes toward seeking help from MHPs, actual help-seeking behaviors, depression and anxiety literacy	General Help-Seeking Questionnaire (GHSQ), Attitudes Toward Seeking Professional Psychological Help Scale Short Form (ATSPPH-SF)	Actual Help-Seeking Questionnaire (AHSQ), Depression and Anxiety Literacy Questionnaire (D-A-Lit), Self-Stigma of Seeking Help (SSOSH)	Primary outcomes only
16968	Gao 2024	Mobile-Delivered Mindfulness Intervention on Anxiety Level Among College Athletes: Randomized Controlled Trial.	2024	Deliver a mobile-delivered mindfulness intervention among college athletes to study its feasibility and efficacy in lowering their anxiety level and improving their mindfulness	RCT	Yes	Yes	Rural area	17 to 25	17 to 25	19.5	19.3	1.6	1.4	NA	NA	57	88	38	64	93	50	62	36	NA	NA	NA	NA	No	China	150	138	University/ college	NA	Convenience	General population	General population	NA	general wellbeing	Blended digital and human support		speak to professional/ researcher if in need	clinician led	App	anxiety	self-assessed FFMQ: observation, description, mindful actions, nonjudgmental inner experience, and nonreactivity	â€œathlete trait anxiety scale,â€ â€œathlete state anxiety scale (before competition),â€ and â€œathlete state anxiety scale (in competition)"	Five Facet Mindfulness Questionnaire (FFMQ)	No significant improvement in any
16428	Mizuta 2024	Effectiveness of Metaverse Space-Based Exercise Video Distribution in Young Adults: Randomized Controlled Trial.	2024	This study explored whether exercise video distribution using metaverse space is effective in improving physical activity levels, along with mental health and locomotive function, among young people	RCT	Yes	No		NA	NA	22.7	22	1.7	3.4	NA	NA	12	5	38	31	20	11	62	69	NA	NA	NA	NA	No	Japan			University/ college	NA	Convenience	General population	General population	NA	general wellbeing	Digital only		NA	NA	Metaverse	Physical Activity	wellbeing	NA	World Health Organization-Five Well-being Index (WHO-5)	No significant improvement in any
15096	Hanano 2022	Measuring Adherence within a Self-Guided Online Intervention for Depression and Anxiety: secondary Analyses of a Randomized Controlled Trial	2022	develop and test multiple measures of adherence to a specific self-guided online intervention, as guided by best practices from the literature	RCT	Yes	No		NA	NA	23	NA	5.6				NA	NA	23	NA	NA	NA	77	77	NA	NA	NA	NA	No	USA	587	360	University/ college; Online/ social media	NA	Convenience	General population	General population	NA	anxiety; depression	Digital only	NA	NA	NA	Website	Depression, Anxiety, and Stress	perseverance, maintaining focus, and interest in long-term goals, reasons for initiating and remaining in treatment	Depression, Anxiety, and Stress Scale (DASS-21), Patient Health Questionnaire (PHQ-9)	The Grit Scale (GRIT), The Treatment Motivation Questionnaire (TMQ), The Subjective Happiness Scale (SHS)	Mixed
14812	Kingston 2020	A randomised trial comparing a brief online delivery of mindfulness-plus-values versus values only for symptoms of depression: does baseline severity matter?	2020	tested whether practicing a brief (10-min) mindfulness meditation over a 2-week period followed by a single values session (mindfulness+values) was more effective than values alone (values only) in reducing symptoms of depression	RCT	Yes	Yes	Ethnic minority; LGBTQ+	NA	NA	24.1	22.8	7.6	5.3	NA	NA	19	14	18	14	84	89	82	86	NA	NA	NA	NA	Yes	UK	103	103	University/ college; Online/ social media	NA	Convenience	Experiencing mental ill health symptoms	Experiencing mental ill health symptoms	NA	depression	Digital only	NA	NA	NA	Web-based	depression, anxiety and stress	values, mindfulness	Depression subscale of Depression Anxiety and Stress Scale 21, (DASS-D)	Five Facet Mindfulness Questionnaire (FFMQ)	Mixed
13881	Newman 2021	A randomized controlled feasibility trial of internet-delivered guided self-help for generalized anxiety disorder (GAD) among university students in India	2021	test the feasibility and efficacy of online guided self-help treatment for GAD symptoms among university students in India	RCT	Yes	Yes	LGBTQ+	NA	NA	20.1	19.7	1.7	1.4	NA	NA	81	72	69	69	35	33	31	31	1	NA	1	NA	Yes	India	117	105	University/ college; Online/ social media	NA	Convenience	Mental health diagnosis	Mental health diagnosis	generalised anxiety disorder	anxiety	Blended digital and human support	Each intervention user was paired with a coach. Coaches were 27 mental health professionals in India with a minimum 6 months previous supervised counseling experience. Once assigned to users, coaches sent messages to users at least once per week via a messaging portal to provide support, answer questions, and encourage intervention completion. Coaches also offered a phone call at the start, midpo…	speak to professional/ researcher if in need	clinician led	Web-based	anxiety	worry, depression	Generalized Anxiety Disorder (GAD-Q-IV)	Penn State Worry Questionnaire (PSWQ), Depression Anxiety Stress Scales Short Form (DASS)	Yes in all outcomes
12929	Fiodorova 2022	Brief daily self-care reflection for undergraduate well-being: a randomized control trial of an online intervention	2022	examine whether encouraging reflections on self-care habits can improve undergraduate well-being	RCT	Yes	No		NA	NA	18	18	1.1	1.1	NA	NA	11	11	21	28	41	32	79	72	NA	NA	NA	NA	No	Canada	52	43	University/ college	NA	Convenience	General population	General population	NA	general wellbeing	Digital only		NA	NA	Emails	well-being	mindfulness, self-compassion, active coping	Subjective Happiness Scale (SHS), Perceived Stress Scale (PSS-10), Mood Board Circumplex	Five Facet Mindfulness Questionnaire (FFMQ-SF), elf-Compassion Scale-Short-Form (SCS-SF), Coping Strategies Questionnaire (CSQ)	Mixed
12860	Teng 2019	Home-delivered attention bias modification training via smartphone to improve attention control in sub-clinical generalized anxiety disorder: a randomized, controlled multi-session experiment	2019	Assess home-delivered attention bias modification training via smartphone to improve attention control in sub-clinical generalized anxiety disorder	RCT	Yes	No		20 to 35	20 to 35	21.5	21.5	2.2	1.6	NA	NA	NA	NA	NA	NA	24	14	80	64	NA	NA	NA	NA	No	China	31	62	Other	Not included	Convenience	Mental health diagnosis	Mental health diagnosis	generalised anxiety disorder	anxiety	Blended digital and human support	Intervention delivered through an app but some sessions delivered face-to-face	some sessions in person/ telehealth	research team led	App	worry, depression, anxiety	NA	Spielberger State-Trait Anxiety Inventory (STAI), Beck Depression Inventory (BDI), Beck Anxiety Inventory (BAI), Penn State Worry Questionnaire (PSWQ)	NA	Mixed
12490	Pachankis 2020	Brief online interventions for LGBTQ young adult mental and behavioral health: a randomized controlled trial in a high-stigma, low-resource context	2020	To identify scalable interventions for improving sexual minority mental health and health-risk behavior, this study tested the efficacy of two self-guided online writing interventionsâ€” expressive writing and self-affirmation.	RCT	Yes	Yes	Ethnic minority; LGBTQ+; Socially or economically disadvantaged; Unemployed; Low education level	NA	NA	23.4	24.1	2.9	3.2	NA	NA	20	10	28	28	40	20	56	56	23	11	32	16	Yes	USA	72	36	University/ college; Online/ social media; Other	in-person announcement and flyers at local businesses, community events, and the gay-straight alliances of area schools; and word of mouth	Convenience	LGBTQ+	LGBTQ+	NA	general wellbeing	Digital only		NA	NA	Web-based	depression, anxiety, suicidality, alcohol abuse, drug abuse, HIV-risk behaviour	NA	Center for Epidemiological Studiesâ€”Depression Scale (CESD), Brief Symptom Inventory (BSI), Beck Anxiety Inventory (BAI), Suicidal Ideation Attributes Scale (SIDAS), Alcohol use disorders identification (AUDIT), Short Inventory of Problems-Modified for Drug Use (SIP-DU)	NA	Mixed
7396	Lindegaard 2022	Investigating the potential of a novel internet-based cognitive behavioural intervention for Dari and Farsi speaking refugee youth: A feasibility study	2022	investigate the potential of a novel ICBT intervention in reaching Dari and Farsi-speaking refugee youth.	Feasbility	No	Yes	Ethnic minority; Unemployed	18 to 26	NA	21.4	NA	2.3	NA	NA	NA	14	NA	93	NA	NA	NA	NA	NA	NA	NA	NA	NA	No	Sweden	15	NA	School; Online/ social media; Other	NGOs	Convenience	Experiencing mental ill health symptoms	Experiencing mental ill health symptoms	NA	anxiety; depression; general wellbeing	Blended digital and human support	all participants had weekly contact through the in-built messaging system in the treatment platform with a therapist who is a licensed clinical psychologist proficient in Dari and Farsi.	speak to professional/ researcher if in need	clinician led	Website	anxiety and depression	PTSD, insomnia, traumatic grief	Hopkins Symptom Checklist-25 (HSCL-25)	Post-traumatic Stress Disorder Checklist Version 5 (PCL-5), Insomnia Severity Index (ISI), Prolonged Grief Disorder-13 (PG-13), PSYCHLOPS, Client Satisfaction Questionnaire-3 (CSQ-3)	NA, only 3 completed post outcomes
4038	Liu 2021	The effectiveness of a web-based positive psychology intervention in enhancing college students' mental well-being.	2021	to help students improve their psychological well-being, we examined the effectiveness of a web-based positive psychology intervention (PPI) with 886 students who either took part in PPI sessions or received health reminders	RCT	Yes	No		19 to 22	19 to 22	20.8	20	0.8	1.2			210	233	50	52	210	215	50	48	NA	NA	NA	NA	No	China	420	448	University/ college	NA	Convenience	General population	General population	NA	general wellbeing	Digital only	NA	NA	NA	Web-based	positive and negative affect	NA	Positive and Negative Affect Schedule (PANAS)	NA	Yes in all outcomes
3959	Singh 2021	Enhancing college students well-being: The psycho-spiritual well-being intervention.	2021	Carry out three independent studies to examine the efficacy of the psycho-spiritual well-being intervention in a web-based medium in the first study and in class-room settings in the second and third studies.	Pre-post	No	No		19 to 27	NA	21.2	NA	1.5	NA	NA	NA	36	NA	86	NA	6	NA	14	NA	NA	NA	NA	NA	No	India	42	NA	University/ college	NA	Convenience	General population	General population	NA	general wellbeing	Blended digital and human support	first part of study done online, then sessions delivered in person in a classroom setting	some sessions in person/ telehealth	research team led	Website	wellbeing, peace of mind, sat-chit-ananda, resilience, depression, anxiety, stress	NA	The scales of general well-beingâ€”The 14 item (SGWB), Warwick-Edinburgh mental well-being scale (WEMWBS), Brief inventory of thriving (BIT), Harmony in life scale (HILS), Peace of mind (POM), Sat-chit-ananda scale (SCA), Connor-Davidson resilience scaleâ€”10 (CD-RISCâ€“10), Depression anxiety stress scaleâ€”21 (DASS-2)	NA	Mixed
2948	Krafft 2019	A Randomized Controlled Trial of Multiple Versions of an Acceptance and Commitment Therapy Matrix App for Well-Being.	2019	tested the effects of a simple and complex version of a novel app using the ACT matrix in two distinct samples: help-seeking individuals (n=35) and students receiving SONA credit (n=63)	RCT	Yes	Yes	Ethnic minority	NA	NA	24.6	20.2	7.9	3.9	NA	NA	11	17	34	27	26	46	66	73	NA	NA	NA	NA	No	USA and Canada	35	63	University/ college; Other	Community	Convenience	General population	General population	NA	general wellbeing	Digital only	NA	NA	NA	App	depression, anxiety and stress, wellbeing	valuing, usability	Depression, Anxiety and Stress Scale (DASS), Mental Health Continuum-Short Form (MHC-SF)	Valuing Questionnaire (VQ), System Usability Scale (SUS)	Mixed
2256	Levin 2020	A randomized dismantling trial of the open and engaged components of acceptance and commitment therapy in an online intervention for distressed college students.	2020	dismantling trial compared the effects of a full online Acceptance and Commitment Therapy (ACT) intervention to the isolated effects of the Open (i.e., acceptance, cognitive defusion) and Engaged (i.e., Values, committed action) components of ACT	randomized dismantling trial	Yes	Yes	Ethnic minority; LGBTQ+	NA	NA	22.5	21.7	5.5	3.3	NA	NA	81	9	27	20	101	35	71	78	3	1	2	2	Yes	USA	137	45	University/ college	NA	Convenience	Experiencing mental ill health symptoms	Experiencing mental ill health symptoms	NA	distress	Blended digital and human support	Half of participants assigned to a website condition also received phone coaching (by random assignment), which targeted increasing adherence to the assigned website. Coaches were two doctoral students in clinical/counseling psychology. Phone coaching procedure consisted of an initial, 10â€“15 min phone call and 5â€“10 min follow-up phone calls approximately every week during the six-week interve…	some sessions in person/ telehealth	research team led	Website	mental health symptoms	positive mental health, psychological inflexibility, cognitive fusion, acceptance, values, committed action, acceptability	Counseling Center Assessment of Psychological Symptoms (CCAPS-3)	Mental Health Continuum â€“ Short Form (MHC-SF), Acceptance and Action Questionnaire-II (AAQ-II), Cognitive Fusion Questionnaire (CFQ), 10-item acceptance subscale of the Philadelphia Mindfulness Scale (PHLMS), Valuing Questionnaire (VQ), 8-item Committed Action Questionnaire (CAQ), 10-item System Usability Scale (SUS)	Primary outcomes only
1926	Chavez 2020	Virtual Reality Meditation Among Youth Experiencing Homelessness: Pilot Randomized Controlled Trial of Feasibility.	2020	evaluate the feasibility of delivering virtual reality meditation and of collecting outcome measures, including anxiety and physiologic stress	RCT	Yes	Yes	Ethnic minority; Neurodivergent; Homeless; Substance use disorder or history of substance use	NA	NA	21.9	21.5	NA	NA	NA	NA	5	9	63	43	3	12	37	57	NA	NA	NA	NA	No	USA	8	21	Other	homeless youth drop in center	Convenience	Homeless and majority had co-morbid mental health diagnosis	Homeless	depressive disorder, anxiety disorder, ADHD, PTSD, bipolar disorder, schizophrenia, personality disorder	anxiety; depression; stress	Blended digital and human support	the study provided participants with one-time access to the Oculus Go headset in a private setting during the research appointment	digital tool delivered in person	research team led	Virtual reality	feasibility, anxiety, stress	NA	STAI-6	NA	No significant improvement in any
1729	Perkins 2021	An enhanced psychological mindset intervention to promote adolescent wellbeing within educational settings: A feasibility randomized controlled trial.	2021	This randomized controlled trial feasibility study aimed to investigate a singleâ€session mindset intervention, incorporating thirdâ€wave constructs, within educational settings as a universal tool to promote emotional wellbeing	RCT	Yes	No		16 to 18	16 to 18	16.6	16.7	0.6	0.6	NA	NA	NA	NA	NA	NA	34	33	85	83	NA	NA	NA	NA	No	UK	40	40	University/ college	NA	Convenience	General population and mental health diagnosis	Mixed	anxiety, depression	general wellbeing	Digital only		NA	NA	Web-based	psychological flexibility, self-compassion, self-esteem, low mood, anxiety	NA	Acceptance and Fusion Questionnaire for Youthâ€Short Form (AFQâ€Y8), Selfâ€Compassion Scaleâ€“Short Form (SCSâ€S), Rosenberg Selfâ€Esteem Scale (RSES), Revised Children's Anxiety and Depression Scaleâ€Short Version (RCADSâ€25)	NA	Mixed
1708	SvÄ›tlÃ¡k 2020	Being Mindful at University: A Pilot Evaluation of the Feasibility of an Online Mindfulness-Based Mental Health Support Program for Students.	2020	This study aimed to evaluate the feasibility of eMBP, incorporating some of the most effective eHealth program components such as an introductory lecture, a reminder system, text, audio, and video, social support by peers, and lectors in a university setting.	Feasbility	No	No		NA	NA	22.3	NA	2.1	NA	NA	NA	131	NA	19	NA	560	NA	81	NA	NA	NA	NA	NA	No	Czech Republic	692	NA	University/ college; Online/ social media	NA	Convenience	General population	General population	NA	general wellbeing	Blended digital and human support	The program was divided into three parts: (1) face-to-face introductory lecture, (2) eMBP according to the book program, and (3) a unique intensive reminder system using the Facebook Messenger and Slack application. The participants also had the opportunity to exchange messages with the lecture team regarding any questions or difficulties with formal and informal practice. the students had the op…	peer group; some sessions in person/ telehealth; speak to professional/ researcher if in need	peer led; research team led	Web-based	Mindfulness, negative and positive affectivity, perceived stress reactivity, self-compassion, emotion regulation, and quality of life	NA	The Five Facet Mindfulness Questionnaire (FFMQ), Subjective Emotional Balance Questionnaire (SEBQ), Perceived Stress Reactivity Scale (PSRS), Questionnaire (ERQ), The Self-Compassion Scale (SCS-SF), The Subjective Quality of Life Analysis (SQUALA)	NA	Yes in all outcomes
928	Midgley 2021	The Depression: Online Therapy Study (D:OTS)-A Pilot Study of an Internet-Based Psychodynamic Treatment for Adolescents with Low Mood in the UK, in the Context of the COVID-19 Pandemic.	2021	examine the feasibility, acceptability and effectiveness of an English-language adaptation of internet-based psychodynamic treatment (iPDT) for depressed adolescents, undertaken during the COVID-19 pandemic in the UK	Pilot	No	Yes	Ethnic minority; Rural area	16 to 18	NA	17.2	NA	0.8	NA	NA	NA	5	NA	22	NA	18	NA	78	NA	NA	NA	NA	NA	No	UK	23	NA	School; Online/ social media	NA	Convenience	Mental health diagnosis	Mental health diagnosis	major depressive disorder	depression	Blended digital and human support	internet-based programme, supported by remote contact with a therapeutic support worker. participants given option for face-to-face or online support during study. : The therapeutic support workers were Masters students, all with some experience of working with children and young people, studying on academic developmental psychology programs, who received training in the therapeutic approach, inv…	speak to professional/ researcher if in need	clinician led; research team led	Web-based	depression	anxiety, emotion regulation	The Quick Inventory of Depressive Symptomatology in Adolescents (QIDS-A17-SR)	The Generalised Anxiety Disorder scale (GAD-7), Difficulties in Emotion Regulation Scale (DERS 16)	Mixed; depression and emotion regulation significantly improved, anxiety did not
792	Zhao 2022	The efficacy and optimal matching of an Internet-based acceptance and commitment therapy intervention for depressive symptoms among university students: A randomized controlled trial in China.	2022	test the efficacy of an unguided internetâ€based Acceptance and Commitment Therapy (iACT) program for depression, and identify the psychological characteristics of participants who benefitted the most from the program	RCT	Yes	No		NA	NA	21.8	21.7	1.5	1.2	NA	NA	44	42	46	48	51	45	54	52	NA	NA	NA	NA	No	China	95	87	University/ college	NA	Convenience	Mental health diagnosis	Mental health diagnosis	depression	depression	Digital only	NA	NA	NA	Web-based	depression	positive mental health	Beck Depression Inventory (BDI)	Mental Health Continuum Short Form (MHC-SF)	Yes in all outcomes
435	Grenawalt 2022	Effectiveness of internet-based behavioral activation on quality of life among young adult survivors of childhood brain tumor: a randomized controlled trial.	2022	study reports a randomized controlled trial that evaluated the effect of a brief Internet-based BA intervention intended to improve QOL, stress, and behavioral engagement among young adult survivors of childhood brain tumor.	RCT	Yes	Yes	Ethnic minority; LGBTQ+; Unemployed; Low education level	NA	NA	23.8	23.9	3.1	3	NA	NA	42	38	66	60	21	25	33	40	1	NA	2	NA	Yes	USA	73	66	Health clinic/ service	Children's Brain Tumor Foundation (CBTF)	Convenience	Physical health (Child Brian Tumor)	Physical health diagnosis	NA	general wellbeing	Digital only		NA	NA	Web-based	quality of life, stress, depression	NA	Life Satisfaction Questionnaire (LiSat-9), Perceived Stress Scale (PSS-10), Behavioural Activation for Depression Short Form (BADS-SF)	NA	Mixed; significant interaction between the intervention and time on life satisfaction. There were no significant main effects over time for perceived stress and activation
202	O'Connor 2022	A randomized controlled trial evaluating the effect of an internet-based cognitive-behavioral program on anxiety symptoms in a community-based sample of adolescents.	2022	assess the effectiveness of an online, primarily self-led cognitive behavioral therapy (CBT) program in reducing anxiety symptoms compared to an active comparator, access to anxiety resources on a static website	RCT	Yes	Yes	LGBTQ+	16 to 19	16 to 19	16.2	16.6	2.7	2.4	NA	NA	13	11	5	4	191	192	74	69	3	9	1	3	Yes	Canada	280	283	School; Online/ social media; Mental health clinic/ service; Health clinic/ service	Brochures made available through primary care and school-based mental health services	Convenience	Mental health diagnosis	Mental health diagnosis	anxiety disorder	anxiety	Blended digital and human support	user-coach communication via email, text, or phone. supervised graduate trainee monitored safety and contacted participants if safety concerns arose	mh monitored, directed to professional if in need	research team led	Website	anxiety	anxiety, quality of life	MultidimenÂ­sional Anxiety Scale for Children (MASC2)	MultidimenÂ­sional Anxiety Scale for Children (MASC2), Youth Quality of Life Instrument - Short Form	Mixed; no at post, yes at 3-month follow up
15947	Chang 2023	Money can't buy happiness: A randomized controlled trial of a digital mental health app with versus without financial incentives.	2023	examine the additive effect of financial incentives over and above other behavioral economics incentives in the digital mental health app, NeuroFlow	RCT	Yes	Yes	Ethnic minority; Low income	18 to 29	18 to 29	19.7	19.4	1.8	1.1	NA	NA	18	13	42	31	23	29	53	69	NA	NA	NA	NA	No	USA	53	54	University/ college; Online/ social media	NA	Convenience	General population	General population	NA	general wellbeing	Digital only	NA	NA	NA	App	app engagement	depression, anxiety, wellbeing, emotion dysregulation	NA	Patient Health Questionnaire (PHQ-8), Generalized Anxiety Disorder-7 (GAD-7), World Health Organizationâ€”five (WHO-5), Difficulties in Emotion Regulation Scale (DERS)	Mixed; sig improvements in anxiety and emotion dysregulation, ns improvements in depression and wellbeing
27362	Silva 2023	Efficacy of an online intervention for anxiety prevention: A clinical trial.	2023	Test the effectiveness and the sustained effect (follow-up) of a four-week mindfulness intervention in reducing anxiety and stress in a group of Brazilian university students.	RCT	Yes	No		18 to 34	18 to 31	24.7	23	4.8	3.7	NA	NA	NA	NA	25	25	NA	NA	75	75	NA	NA	NA	NA	No	Brazil	24	24	Online/ social media	NA	Convenience	Experiencing mental ill health symptoms	Experiencing mental ill health symptoms	NA	anxiety; stress	Blended digital and human support	WhatsApp used for communication with participants	weekly check ins	research team led	App	depression, anxiety, stress, mindfulness		Depression, Anxiety, and Stress Scale (DASS-2), Five Facets of Mindfulness Questionnaire (FFMQ-BR)		Mixed
16189	Walters 2024	The Use of Text Messaging as an Adjunct to Internet-Based Cognitive Behavioral Therapy for Major Depressive Disorder in Youth: Secondary Analysis.	2024	The aim of this secondary analysis was to assess MDD symptom improvement in relation to the frequency and content of text messages sent by ICBT participants to Navigator-Coaches during randomized control trial participation.	Secondary data analysis	No	No		NA	NA	24.3	NA	3.4	NA	NA	NA	NA	NA	NA	NA	11	NA	55	NA	NA	NA	NA	NA	No	Canada	20	NA	Mental health clinic/ service	Centre for Addiction and Mental Health	Convenience	Mental health diagnosis	Mental health diagnosis	Major Depressive Disorder	depression	Blended digital and human support	Both groups received standard psychiatric care, defined as 1 monthly session with a psychiatrist from Centre for Addiction and Mental Health, focused primarily on medication adjustment. Participants in the ICBT intervention group additionally received access to NexJ Connected Wellness. There were additional telephone sessions with a Health Navigator-Coach (1 hour weekly for 24 weeks for a total o…	digital tool part of in person mh service; weekly check ins	clinician led	Website; Text messaging; Wearable	depression	anxiety, pain	Beck Depression Inventory-II (BDI-II)	Beck Anxiety Inventory (BAI), and the Brief Pain Inventory (BPI)	Mixed
6914	Bruehlman-Senecal 2020	Smartphone App to Address Loneliness Among College Students: Pilot Randomized Controlled Trial	2020	examine the initial efficacy, feasibility, and desirability of a smartphone app, Nod, designed to deliver cognitive and behavioral skill-building exercises to reduce loneliness during the transition to college.	RCT	Yes	Yes	Ethnic minority; LGBTQ+; Socially or economically disadvantaged; Neurodivergent	18 to 19	18-19	18.6	18.7 (0.4)	0.3	0.4	NA	NA	43	38	43	31	51	80	51	66	6	3	6	3	Yes	USA	100	121	University/ college	NA	Convenience	General population	General population	NA	loneliness	Digital only	NA	NA	NA	App	loneliness	depression symptoms, anxiety symptoms, social anxiety symptoms, and sleep quality	UCLA-8	GAD-7, PHQ-9, Mini-SPIN, PSQI, CIT, SERU, SACQ, NSSE	Mixed
1661	DiConsiglio 2021	Effectiveness of NoiBene: A Web-based programme to promote psychological well-being and prevent psychological distress in university students.	2021	study 1. explore the efficacy of NoiBene an evidence-based intervention for the promotion of well-being and the prevention of psy-chological distress among university students. study 2 The second study aimed to analyse data collected from November 2019 to March 2020. Furthermore, the effectiveness of NoiBene on studentsâ€™ well-being, emotional awareness, emotion regulation, assertiveness, and tr…	RCT	Yes	No		NA	NA	24.4	24.4	3.4	3.4	NA	NA	25	NA	21	NA	19	NA	79	NA	NA	NA	NA	NA	No	Italy	12	12	University/ college; Online/ social media	NA	Convenience	General population	General population	NA	general wellbeing	Digital only	NA	NA	NA	Website	emotional awareness, emotion regulation, assertiveness' and wellbeing	NA	TAS-20; DERS; SIB and PWB	NA	Mixed
16126	Abramovitch 2024	A randomized clinical trial of a gamified app for the treatment of perfectionism.	2024	evaluate the effectiveness of a low-intensity CBT-based self-help gamified app developed specifically for perfectionism in a sample of college students	RCT	Yes	Yes	Ethnic minority; LGBTQ+	18+	18+	18.7	18.9	0.9	1	NA	NA	5	5	14	14	24	28	69	80	6	6	17	2	Yes	USA	35	35	University/ college	NA	Random sampling	General population	General population	NA	perfectionism	Digital only	NA	NA	NA	App	perfectionism	depression, anxiety, stress, OCD,	Frost Multidimensional Perfectionism Scale (FMPS)	Depression Anxiety Stress Scale-21 (DASS-21), Obsessive-Compulsive Inventory 12 items (OCI-12), Barkley Functional Impairment Scale-Long Form (BFIS-LF), Covid Stress Scale (CSS)	Mixed; Primary outcomes, some secondary outcomes
1236	Charvet 2021	Mobile Attention Bias Modification Training Is a Digital Health Solution for Managing Distress in Multiple Sclerosis: A Pilot Study in Pediatric Onset.	2021	test the feasibility and preliminary efficacy of ABMT delivered through a mobile gamified version as a digital emotional health tool for patients with POMS	Pilot	No	Yes	Ethnic minority; Physical health diagnosis	14 to 23	NA	17.7	NA	2.2	NA	NA	NA	28	NA	80	NA	7	NA	20	NA	NA	NA	NA	NA	No	USA	35	NA	Health clinic/ service	outpatient or telemedicine visits at the pediatric MS center	Convenience	medical diagnosis (MS)	Physical health diagnosis	NA	anxiety; stress	Blended digital and human support	weekly remote assessments	weekly check ins	research team led	App	feasibility	depression, anxiety and affect	NA	PANAS, CDI-2, MASC 2-P, BDI-II, BAI	Mixed; negative affect improved, all others ns
19484	Listiyandini 2024	Evaluating the Feasibility of a Guided Culturally Adapted Internet-Delivered Mindfulness Intervention for Indonesian University Students Experiencing Psychological Distress	2024	evaluate the feasibility, acceptability, and mental health outcomes of a counsellor-guided, culturally adapted, internet-delivered mindfulness intervention for Indonesian university students experiencing psychological distress.	Feasbility	No	No		NA	NA	23.8	NA	5.6	NA	NA	NA	NA	NA	NA	NA	32	NA	80	NA	NA	NA	NA	NA	No	Indonesia	40	NA	University/ college	NA	Convenience	Experiencing mental ill health symptoms	Experiencing mental ill health symptoms	NA	distress	Digital only		NA	NA	Web-based	depression, anxiety, stress	distress, mindfulness, wellbeing	Depression Anxiety Stress Scales (DASS-21)	Indonesian version of Kesslerâ€™s Psychological Distress Scale (K-10), Five Facet Mindfulness Questionnaire (FFMQ) and Indonesian Well-Being Scale (IWBS)	Yes in all outcomes
15847	Weiss 2024	Preventive Effect of a 7-Week App-Based Passive Psychoeducational Stress Management Program on Students.	2024	Investigate the acceptability and efficacy of a 7-week app-based passive psychoeducation stress management program to promote adaptive emotion regulation and coping skills in university students (i.e., 80% psychology students	RCT	Yes	Yes	LGBTQ+	NA	NA	22	22.4	2.8	3.6	NA	NA	28	29	23	22	95	99	77	76	NA	2	NA	2	Yes	Austria	123	130	University/ college; Online/ social media	NA	Convenience	General population	General population	NA	stress; general wellbeing	Digital only	NA	NA	NA	App	Depression, anxiety and stress, symptom and self related rumination, distraction repraisal and supression		Depression Anxiety Stress Scale-21 (DASS-21), the Response Styles Questionnaire (RSQ), and the Emotion Regulation Questionnaire (ERQ)		Mixed
1900	Kahl 2020	Evaluation of ReachOut.com, an Unstructured Digital Youth Mental Health Intervention: Prospective Cohort Study.	2020	examine the effectiveness of a brief, self-directed, unstructured digital intervention,ReachOut.com (hereafter ReachOut), in reducing depression, anxiety, stress, and risk of suicide	Longitudinal	No	Yes	LGBTQ+	16 to 25	NA	19.4	NA	2.9	NA	NA	NA	179	NA	11	NA	1352	NA	84	NA	78	NA	5	NA	Yes	Australia	1982	NA	Online/ social media	NA	Convenience	Experiencing mental ill health symptoms	Experiencing mental ill health symptoms	NA	anxiety; depression; suicidal ideation	Digital only	NA	NA	NA	Website	mental health status (depression, anxiety, stress), suicide risk	user experience	Depression, Anxiety, and Stress Scale (DASS-21), Reynoldsâ€™ Suicidal Ideation Questionnaire (SIQ)	NA	Yes in all outcomes
16780	Lai 2023	Improving Social Isolation and Loneliness Among Adolescents With Physical Disabilities Through Group-Based Virtual Reality Gaming: Feasibility Pre-Post Trial Study.	2023	1) examine the preliminary effects of a low-cost, home-based VR multiplayer recreation and socialization on depression, socialization, and loneliness; (2) quantify the acceptability of the program as measured by participant adherence, total play time, and exercise time; and (3) identify and describe behavioral mechanisms that affected participant engagement.	Feasbility	No	Yes	Ethnic minority; Physical health diagnosis	13 to 19	NA	16.6	NA	1.8	NA	NA	NA	9	NA	75	NA	3	NA	25	NA	NA	NA	NA	NA	No	USA	12	NA	Other	medical and billing record databases of the Childrenâ€™s Hospital of Alabama	Convenience	Physical health diagnosis (mobility disability)	Physical health diagnosis	NA	loneliness	Blended digital and human support	2Ã—1-hour sessions per week of supervised peer-to-peer gaming. Participants used the Meta Quest headset to meet peers and 2 coaches (a gaming coach and a mindfulness coach) in a private party held digitally	peer group; weekly check ins	peer led; research team led	Virtual reality	depression, loneliness		Childrenâ€™s Depression Inventory 2 Short Form (CDI-S2), University of California, Los Angeles Loneliness Scale 20 items (UCLA-20)		No significant improvement in any
16194	Amanvermez 2023	A Guided, Internet-Based Stress Management Intervention for University Students With High Levels of Stress: Feasibility and Acceptability Study.	2023	explore the feasibility; acceptability; and changes in perceived stress, depressive symptoms, and quality of life from baseline to posttest assessment of a 5-session, internet-based stress management intervention guided by an e-coach, developed for university students experiencing high levels of stress	feasibility and acceptability	No	Yes	Ethnic minority; Migrant or immigrant	NA	NA	22.9	NA	0.2	NA	NA	NA	54	NA	12	NA	382	NA	88	NA	NA	NA	NA	NA	No	Netherlands	436	NA	University/ college	NA	Convenience	Experiencing mental ill health symptoms	Experiencing mental ill health symptoms	NA	stress	Blended digital and human support	e-coaches providing guidance for the intervention were trained (research) masterâ€™s students in clinical psychology and third-year clinical psychology Bachelorâ€™s students	weekly check ins	research team led	Web-based	satisfaction with the intervention and usability	perceived stress, depressive symptoms, quality of life, and adherence	Client Satisfaction Questionnaireâ€“8 (CSQ-8), System Usability Scale (SUS-10)	Perceived Stress Scaleâ€“10 (PSS-10), Patient Health Questionnaireâ€“9 (PHQ-9), quality of life scale (EQ-5D-5L)	Yes in all outcomes
162	AngWHD 2022	Resilience for Undergraduate Students: Development and Evaluation of a Theory-Driven, Evidence-Based and Learner Centered Digital Resilience Skills Enhancement (RISE) Program.	2022	Evaluate the acceptability, appropriateness, demand, implementation, and limited efficacy of a digital resilience skills enhancement program for undergraduate students	Feasbility	No	Yes	Ethnic minority	19-24	NA	21.5 (1.96)	NA	1.96	NA	NA	NA	4	NA	40	NA	6	NA	60	NA	NA	NA	NA	NA	No	Singapore	10	NA	University/ college	NA	Convenience	General population	General population	NA	resilience	Blended digital and human support	videoconferencing supplemented online content	some sessions in person/ telehealth	research team led	Web-based	Resilience, social support, learning	NA	CD-RISC-25, MSPSS, MSLQ	NA	Mixed; Sig improvements in resilience only
1500	Linton 2021	Investigating the Use of Electronic Well-being Diaries Completed Within a Psychoeducation Program for University Students: Longitudinal Text Analysis Study.	2021	examine how university students use electronic diaries within a psychoeducation program designed to enhance mental well-being	Longitudinal	No	Yes	Ethnic minority	NA	NA	19.3	NA	1.5	NA	NA	NA	29	NA	23	NA	93	NA	75	NA	NA	NA	NA	NA	No	UK	124	NA	University/ college	NA	Convenience	General population	General population	NA	general wellbeing	Blended digital and human support	weekly lectures, weekly group tasks, and weekly diary entries (the focus of this research)	some sessions in person/ telehealth	research team led	Web-based	wellbeing	NA	7-item Short Warwick-Edinburgh Mental Wellbeing Scale (SWEMWBS)	NA	No significant improvement in any
15381	Finlay-Jones 2023	Web-Based Self-Compassion Training to Improve the Well-Being of Youth With Chronic Medical Conditions: Randomized Controlled Trial.	2023	Test the efficacy of a 4-week, self-guided, web-based self-compassion training program for improving well-being among young Australians (aged 16-25 years) living with a chronic medical condition	RCT	Yes	Yes	LGBTQ+	NA	NA	21.4	20.9	2.7	2.9	NA	NA	7	10	9	13	68	64	90	85	1	1	1	1	Yes	Australia	76	75	Health clinic/ service	Community organisations that represent various chronic conditions	Convenience	Physical health diagnosis (chronic medical condition)	Physical health diagnosis	NA	general wellbeing	Digital only	NA	NA	NA	Web-based	self-compassion, emotion regulation difficulties, and coping	well-being, distress, and quality of life	Self-Compassion Scaleâ€“Short Form (SCS-SF), Brief Coping Orientation to Problems Experienced Scale, Difficulties in Emotion Regulation Scaleâ€“Short Form (DERS-SF)	World Health Organization Well-Being Index (WHO-5), Kessler Psychological Distress Scale, Assessment of Quality of Lifeâ€“Adolescent Version	Mixed
33530	Reininghaus 2023	Transdiagnostic Ecological Momentary Intervention for Improving Self-Esteem in Youth Exposed to Childhood Adversity: the SELFIE Randomized Clinical Trial	2024	Examination of efficacy of SELFIE, a novel transdiagnostic, blended EMI for improving self-esteem plus care as usual (CAU) compared with CAU only.	RCT	Yes	Yes	Ethnic minority	12 to 24	12 to 24	20.9	20.5	3	3.2	NA	NA	11	8	13	9	73	81	86	91	NA	NA	NA	NA	No	Netherlands	85	89	School; Online/ social media; Health clinic/ service	secondary mental health services in collaborating centers of 3 regions in the Netherlands (Noord-Holland [Amsterdam University Medical Center, Levvel], Zuid-Holland [Parnassia, Prodeba], Limburg [Mondriaan, Lionarons, Koraal])	Convenience	Experiencing mental ill health symptoms	Experiencing mental ill health symptoms	NA	childhood adversity and low self-esteem	Blended digital and human support	This blended intervention consisted of 3 face-to-face sessions (on-site or on- line), delivered by trained mental health professionals, who were trainedmental health professionals, 3 email contacts, and an EMI administered through a smartphone-based app for adaptive real-time and real-world transfer.	digital tool part of in person mh service; some sessions in person/ telehealth	clinician led	App	Self-esteem	positive and negative self-esteem, positive and negative schematic self-beliefs, emotional well-being, psychological distress, general psychopathology, clinical symptoms, functioning, and quality of life.	Rosenberg Self-Esteem Scale (RSES)	NA	Mixed
704	Rackoff 2022	A Randomized Controlled Trial of Internet-Based Self-Help for Stress During the COVID-19 Pandemic.	2022	This study evaluated the efficacy of online self-help for stress among students during the pandemic.	RCT	Yes	Yes	Ethnic minority; LGBTQ+	NA	NA	20.2	20.7	4.1	4.9	NA	NA	65	52	22	18	216	217	72	76	20	15	7	5	Yes	USA	301	284	School	NA	Convenience	Experiencing mental ill health symptoms	Experiencing mental ill health symptoms		stress	Digital only	NA	NA	NA	Web-based	stress	anxiety, depression	Depression Anxiety Stress Scales-Short Form (DASS)	Depression Anxiety Stress Scales-Short Form (DASS)	Mixed
12884	Salamanca-Sanabria 2020	A culturally adapted cognitive behavioral internet-delivered intervention for depressive symptoms: randomized controlled trial	2020	assess the efficacy of a culturally adapted cognitive behavioral internet-delivered treatment for college students with depressive symptoms in Colombia	RCT	Yes	No		18 to 52	18 to 37	22.2	22.1	5.4	3.9	NA	NA	33	28	31	26	74	79	69	74	NA	NA	NA	NA	No	Colombia	107	107	University/ college	NA	Convenience	Experiencing mental ill health symptoms	Experiencing mental ill health symptoms		depression	Blended digital and human support	Users have a supporter who provides weekly feedback asynchronously. Each of the 214 participants were assigned a supporter, who was a postgraduate student in clinical psychology with experience delivering CBT for adults.	weekly check ins	research team led	Website	depression	anxiety	Patient Health Questionnaire - 9 (PHQ-9)	Generalized Anxiety Disorder - 7 (GAD-7)	Yes in all outcomes
16813	CrosbyMsMsw 2023	A pilot study of sleep scholar: A single-session, internet-based insomnia intervention for college students with a history of suicide ideation.	2023	Establish the feasibility and acceptability of Sleep Scholar, a single-session, self-guided, internet-based insomnia intervention	Pilot	No	Yes	Ethnic minority; LGBTQ+	18 to 24	NA	19.2	NA	1.6	NA	NA	NA	5	NA	13	NA	32	NA	84	NA	1	NA	3	NA	Yes	USA	38	NA	University/ college	NA	Convenience	Experiencing mental ill health symptoms	Experiencing mental ill health symptoms	NA	suicidal ideation; Insomnia	Blended digital and human support	safety plan created with clinical psychology doctoral student for those experiencing suicidal ideation	digital tool delivered in person; speak to professional/ researcher if in need	research team led	Web-based	acceptability and feasbility	Sleep diary attrition and time in bed adherence, insomnia, suicidal ideation, fatigue, beliefs and attitudes about sleep, depression and anxiety	Insomnia Treatment Acceptability Scale - Behavioral Subscale (ITAS-B), Client Satisfaction Questionnaire-8 (CSQ-8)	Consensus Sleep Diary, Insomnia Severity Index (ISI), Depression Symptom Inventoryâ€”Suicide Subscale (DSI-SS), Multidimensional Fatigue Inventory (MFI-20), Dysfunctional Beliefs and Attitudes about Sleep (DBAS-16), Depression Anxiety Stress Scale (DASS-21)	Mixed
4368	Bautista 2022	Peer coach support in internet-based cognitive behavioral therapy for college students with social anxiety disorder: Efficacy and acceptability.	2022	investigated a self-guided, internet- based CBT (ICBT) with peer coach support.	RCT	Yes	Yes	Ethnic minority; LGBTQ+	19 to 24	19 to 24	21.9	21.9	4.8	4.8	NA	NA	4	6	20	40	16	9	80	60	NA	NA	NA	NA	No	USA	20	15	University/ college	NA	Convenience	Mental health diagnosis	Mental health diagnosis	social anxiety	social anxiety	Blended digital and human support	The treatment was delivered online with weekly face-to-face meetings with peer coaches.	weekly check ins	research team led	Web-based	Social anxiety and distress, social anxiety, acceptibity , intervention satisfaction rapport with coaches, fidelity	acceptability	Mini_SPIN; SIAS-6, CEQ, CSQ8, WAI-SR-Bond,Coach fidelity checklistâ€”coach-rated and independently rated version	NA	Yes in all outcomes
16552	Kulikov 2023	A CBT-based mobile intervention as an adjunct treatment for adolescents with symptoms of depression: a virtual randomized controlled feasibility trial.	2023	assess the feasibility and acceptability of a 5-week, self-guided, cognitive behavioral therapy (CBT)-based mobile application, Spark, compared to a psychoeducational mobile application (Active Control) as an adjunct treatment for adolescents with depression during the COVID-19 pandemic.	RCT	Yes	Yes	Ethnic minority; LGBTQ+	13 to 21	13 to 21	17.9	17	2.4	2.6	NA	NA	6	5	17	20	28	19	80	76	1	1	3	4	Yes	USA	35	25	Online/ social media; Other	word of mouth	Convenience	Experiencing mental ill health symptoms and mental health diagnosis	Mixed	Depression	depression	Digital only		NA	NA	App	general mood, depression and anxiety symptoms, and overall health		Patient health questionnaire (PHQ-8), Adverse event questionnaire (AEQ), System Usability Scale (SUS), user engagement scale short form (UES-Sf), Generalized anxiety disorder 7-item scale (GAD-7), PROMIS pediatric global health scale & PROMIS parent proxy global health scale, Mood and feelings questionnaire short parent version (MFQ-Ps), Brief resilience scale (BRS)		Mixed
16251	Peake 2024	Preliminary Efficacy of a Digital Intervention for Adolescent Depression: Randomized Controlled Trial.	2024	Examine the efficacy of a mobile app DTx versus an active control as an adjunct treatment for adolescent depression symptoms	RCT	Yes	Yes	Ethnic minority; LGBTQ+; Rural area	NA	NA	16.9	16.8	2.5	2.6	NA	NA	24	19	30	24	50	51	63	64	6	10	8	13	Yes	USA	80	80	Online/ social media; Other	Word of mouth	Convenience	Experiencing mental ill health symptoms	Experiencing mental ill health symptoms	NA	depression	Digital only	NA	NA	NA	App	depression	anxiety, legal guardian rated depression, participant-rated and legal guardianâ€“rated (of their child) global functioning	Patient Health Questionnaire-8 (PHQ-8)	Generalized Anxiety Disorder-7 (GAD-7), Mood and Feelings Questionnaire (MAFQ), Patient-Reported Outcomes Measurement Information System (PROMIS)	Mixed
15953	Miller 2023	Self-Guided Digital Intervention for Depression in Adolescents: Feasibility and Preliminary Efficacy Study.	2023	Evaluate the feasibility, acceptability, and preliminary efficacy of Spark (v1.0), a 5-week, self-guided, CBT-based digital program using a mobile app and VR experiences to target symptoms of depression in adolescents	Feasbility	No	Yes	Ethnic minority; LGBTQ+	12 to 21	NA	17	NA	3	NA	NA	NA	8	NA	27	NA	21	NA	70	NA	1	NA	3	NA	Yes	USA	30	NA	Online/ social media; Other	community flyers, local media	Convenience	Mental health diagnosis	Mental health diagnosis	Depression	depression	Blended digital and human support	During the course of data collection and monitoring, the research staff consulted with study clinicians if (1) patient symptoms declined to a clinically significant degree (an increase in PHQ-8 score â‰¥5 points from week to week) or (2) if a participant reported anything concerning in a free response in the app, in an assessment, or while directly communicating with the study staff. The principa…	mh monitored, directed to professional if in need	clinician led; research team led	App; Virtual reality	depression, anxiety, positive and negative affect, mood and feelings		PHQ-8: Patient Health Questionnaire-8, CES-D: Center for Epidemiological Studies Depression Scale, GAD-7: 7-item Generalized Anxiety Disorder Scale, PANAS-C: Positive and Negative Affect Schedule for Children, BADS-SF: Behavioral Activation for Depression Scaleâ€“Short Form, SF-20: 20-item Short Form Survey, MFQ-PS: Moods and Feelings Questionnaireâ€“Short Parent version		Mixed
3705	Ha 2020	Designing a scalable, accessible, and effective mobile app based solution for common mental health problems.	2020	In this study, we developed a scalable, effective, and accessible app to address the problems that arise in traditional face-to-face counseling and to treat common psychological problems such as mild depression that people experience in their daily lives. We surveyed 47 college students in their 20 s to investigate the efficacy of the suggested app	RCT	Yes	No		NA	NA	21	22	NA	NA	NA	NA	8	6	32	27	17	16	68	73	NA	NA	NA	NA	No	South Korea	28	31	Online/ social media	NA	Convenience	General population	General population		anxiety; depression; general wellbeing	Blended digital and human support	Counselors provide cognitive reappraisal comments (maximum 200 characters) on a clientâ€™s post, helped by socratic guidelines.	speak to professional/ researcher if in need	clinician led	App	depression and anxiety	user experience	Beck Depression Inventory-II (BDI-II), State Trait Anxiety Inventory-Trait Scale (STAI-T)	NA	Mixed; only on depression, not anxiety
15581	Sit 2021	A Feasibility Study of the WHO Digital Mental Health Intervention Step-by-Step to Address Depression Among Chinese Young Adults.	2022	The study was a feasibility study for a large-scale RCT of Step-by-Step, a behavioral activation-based, mental health intervention to address depression and anxiety symptoms in Chinese young adults. It sought to assess feasibility of recruitment and of delivery of Step-by-Step in a University setting, to assess acceptability of the intervention, and to examine potential effectiveness	Feasbility	No	No		18 to 25	NA	19.2	NA	1.3	NA	NA	NA	11	NA	29	NA	26	NA	68	NA	NA	NA	NA	NA	No	China	38	NA	University/ college	NA	Convenience	Mental health diagnosis	Mental health diagnosis	Depression	depression	Blended digital and human support	As part of the program, e-helpers provided minimal weekly guidance. In this pilot study, we trained peers to offer this guidance, as this was deemed to be most likely to support scalability and maintenance of the program	weekly check ins	peer led	App	depression	anxiety, wellbeing, stress	Chinese version of the self-reported Patient Health Questionnaire-9 (PHQ-9)	Chinese version of General Anxiety Disorder-7 (GAD-7), World Health Organization-Five Well-Being Index (WHO-5), The Psychological Outcome Profiles (PSYCHOLOPS)	Mixed
15713	Li 2024	A WHO digital intervention to address depression among young Chinese adults: a type 1 effectiveness-implementation randomized controlled trial.	2024	investigated the effectiveness and implementation of Step-by-Step (SbS), a WHO digital intervention to address depression, among Chinese university students with depressive symptoms.	type 1 effectiveness-implementation RCT	Yes	Yes	Ethnic minority	NA	NA	20.9	20.8	3.4	3.2	NA	NA	40	48	30	31	92	105	69	69	NA	NA	NA	NA	No	China	187	184	University/ college	NA	Convenience	Experiencing mental ill health symptoms	Experiencing mental ill health symptoms	NA	depression	Blended digital and human support	Each peer-supporter was responsible for 6â€“10 participants in total, to answer questions raised by the participants, and handle crises should they arise. For example, if they encountered self-harm or symptom deterioration, they were trained to report these events to their supervisor who could then follow-up with a treatment referral or recommend discontinuing the trial.	mh monitored, directed to professional if in need	research team led	Web-based	depression	anxiety, subjective well-being, and self-defined psychosocial problem	Patient Health Questionnaire-9 (PHQ-9)	Generalized Anxiety Disorder-7 (GAD-7), WHO-5 Well-being Index (WHO-5) and the Psychological Outcomes Profile (PSYCHLOPS)	Mixed; Only wellbeing significant, all others ns
3537	Levin 2022	Pilot evaluation of the stop, breathe & think mindfulness app for student clients on a college counseling center waitlist.	2022	Evaluate the feasibility and acceptability of a publicly available mindfulness app	RCT	Yes	Yes	Ethnic minority	18 to 25	18 to 25	19.9	20.9	2.2	2.7	NA	NA	NA	NA	NA	NA	10	13	100	100	NA	NA	NA	NA	No	USA	10	13	University/ college; Mental health clinic/ service	university students on the waitlist for the Counseling and Psychological Services center (CAPS)	Convenience	Experiencing mental ill health symptoms	Experiencing mental ill health symptoms	NA	general wellbeing	Blended digital and human support	Participants were on the waitlist for f2f services	waiting list for F2F	clinician led	App	mental health symptoms	positive mental health, mindfulness, valuing, usability	Counseling center assessment of psychological symptoms- 34 item version (CCAPS-34)	Mental health continuum â€“ short form (MHC-SF), Five facet mindfulness questionnaire (FFMQ), Valuing questionnaire (VQ), System usability scale (SUS)	Mixed
15389	Wang 2023	Web-based training for post-secondary student well-being during the pandemic: a randomized trial.	2023	In a three-arm randomized trial design, evaluate three-week, web-based interventions to gauge how to best cultivate mindfulness and stress-reappraisal skills and whether the proposed interventions led to improved mental health.	Randomised trial	No	No		NA	NA	18.5	NA	1.5	NA	NA	NA	NA	NA	19	NA	NA	NA	81	NA	NA	NA	NA	NA	No	Canada	233	NA	University/ college	NA	Convenience	General population	General population	NA	general wellbeing	Blended digital and human support	online mindfulness training session every Monday	some sessions in person/ telehealth	research team led	Web-based	stress coping, mental health, anxiety and depression, positive coping, negative coping	NA	Perceived Stress Scale (PSS), Positive and Negative Affect Scale (PANAS), Patient Health Questionnaire for Anxiety and Depression (PHQ-4), Experiences Questionnaire (EQ), Cognitive Emotion Regulation Questionnaire (CERQ), Ruminative Response Scale (RRS)	NA	Mixed
17297	Maciejewski 2023	Low-effort internet intervention to reduce students' stress delivered with Meta's Messenger chatbot (Stressbot): A randomized controlled trial.	2023	verify the efficacy of Stressbot: a Messenger chatbot-delivered intervention focused on enhancing coping self-efficacy to reduce stress and improve quality of life in university students.	RCT	Yes	Yes	LGBTQ+	18 to 47	18 to 47	21	21	3.1	3.1	NA	NA	NA	NA	13	13	NA	NA	85	85	NA	NA	2	2	Yes	Poland	186	186	University/ college; Online/ social media	NA	Convenience	General population	General population	NA	stress	Digital only		NA	NA	Chatbot	coping self-efficacy, stress, and quality of life		Coping Self-Efficacy Scale (CSES), Perceived Stress Scale (PSS-4), Brunnsviken Brief Quality of Life Scale (BBQ)		No significant improvement in any
8117	Toh 2022	Efficacy of the Mental Health App Intellect to Reduce Stress: Randomized Controlled Trial With a 1-Month Follow-up.	2022	Examine the possible efficacy of a recently developed stress-coping SGI (Intellect) in improving psychological distress, relative to an active control group and 2 potential moderators of this predicted relationship (ie, psychological mindedness [PM] and coping self-efficacy [CSE]	RCT	Yes	Yes	LGBTQ+	NA	NA	22.9	22	6.3	4.3	NA	NA	38	28	28	22	94	94	70	73	3	7	2	5	Yes	Singapore	162	159	University/ college	NA	Convenience	General population	General population	NA	stress	Digital only	NA	NA	NA	App	stress	depression, anxiety, self-efficacy, psychological mindedness, app engagement	Psychological Stress Measure (PSM-9)	Patient Health Questionnaire (PHQ-9),Generalized Anxiety Disorder (GAD-7), Coping Self-Efficacy Scale (CSES), Psychological Mindedness Scale (PMS)	Primary outcomes only
16606	Rith-Najarian 2024	Randomized controlled trial of a web-based program for preventing anxiety and depression in university students.	2024	Few online interventions targeting anxiety and depression in university students are designed for universal delivery, and none for group-level delivery. This RCT examined the effectiveness of such a prevention program.	RCT	Yes	Yes	Ethnic minority	NA	NA	22.8	22.8	5.4	5.4	NA	NA	203	212	25	26	601	591	75	74	NA	NA	NA	NA	No	USA	804	803	University/ college; Online/ social media	NA	Convenience	General population	General population	NA	anxiety; depression	Blended digital and human support	Every survey assessed for suicidal ideation (SI) using the Patient Health Questionnaireâ€“9. Any student endorsing SI underwent a safety follow-up protocol enacted by one of five trained graduate student clinicians, including: outreach by phone or email, further assessment of risk, and referral and case management to connect the student with mental health services as needed	mh monitored, directed to professional if in need	research team led	Web-based	depression, anxiety, stress		11-item Depression Anxiety and Stress Scale (DASS-21)		Yes in all outcomes
21455	Mendes 2023	A Pilot Study to Evaluate the Feasibility of a Science-Based Game Called Symphony to Alleviate Depression Symptoms	2023	Pilot Symphony, a mobile casual game designed to aid individuals with mild to moderate-severe depression symptoms	Pilot	No	No		20 to 28	NA	22.6	NA	2.8	NA	NA	NA	2	NA	25	NA	5	NA	63	NA	NA	NA	NA	NA	No	Portugal	8		University/ college		Convenience	Experiencing mental ill health symptoms	Experiencing mental ill health symptoms	NA	depression	Digital only		NA		Game	Depression, affect	NA	Patient Health Questionnaire 9 (PHQ-9), Positive and Negative Affect Schedule (PANAS)	NA	Mixed
1204	Ruehlman 2021	A pilot test of Internet-delivered brief interactive training sessions for depression: Evaluating dropout, uptake, adherence, and outcome.	2021	A depression-focused version of Brief Interactive Training Sessions (BITS) that provides training in cognitive distortion/restructuring was tested with college students experiencing depression	Pilot	Yes	Yes	Ethnic minority	NA	NA	19.1	19.7	1.7	2	NA	NA	12	10	43	42	14	16	58	57	NA	NA	NA	NA	No	USA	40	28	University/ college	NA	Convenience	Experiencing mental ill health symptoms	Experiencing mental ill health symptoms		depression	Digital only		NA	NA	Web-based	depression, cognitive distortions	NA	Patient Health Questionnaire-8 (PHQ-8), Cognitive Distortions Questionnaire (CD-Quest)	NA	No significant improvement in any
15888	Kwok 2024	Feasibility and Acceptability of a Meditation Mobile App Intervention for Adolescent and Young Adult Survivors of Childhood Cancer.	2024	evaluate the feasibility and acceptability of a commercially available mindfulness mobile app intervention â€œTen Percent Happierâ€ among AYA survivors of childhood cancer	Feasbility	No	Yes	Ethnic minority; Unemployed; Physical health diagnosis	NA	NA	23.4	NA	3.6	NA	NA	NA	12	NA	48	NA	13	NA	52	NA	NA	NA	NA	NA	No	USA	25	NA	Health clinic/ service	electronic medical record review and referrals from treating physicians/ nurses/ social workers from the local survivorship clinic at the Rutgers Cancer Institute of New Jersey	Convenience	Physical health (Cancer survivors)	Physical health diagnosis	NA	general wellbeing	Blended digital and human support		weekly check ins	research team led	App	Mindfulness, cognitive appraisal, positive and negative emotions, perceived stress, health		Mindful Attention Awareness Scale (MAAS), Emotion Regulation Questionnaire (ERQ), Positive and Negative Affect Schedule (PANAS) Short Form (I-PANAS-SF), Perceived Stress Scale (PSS-10), Patient-Reported Outcomes Measurement Information System (PROMIS)		Only mindfulness significantly improved
8655	Krifa 2022	Effectiveness of an online positive psychology intervention among Tunisian healthcare students on mental health and study engagement during the Covid-19 pandemic	2022	Assess the effectiveness of an 8-weekInternet-based positive psychology intervention forhealthcare students in Tunisia	RCT	Yes	No		18 to 30	18 to 30	20.7	20.7	1.6	1.6	NA	NA	5	5	6	7	83	68	94	93	NA	NA	NA	NA	No	Tunisia	88	73	University/ college	NA	Convenience	General population	General population	NA	general wellbeing	Digital only	NA	NA	NA	Website	mental health problems(depression, anxiety, and stress symptoms), mental health promotion factors (study engagement, optimism, hope, and emotion regulation), and subjective and psychological well-being	NA	Depression, Anxiety and Stress Scales (DASS-21), Utrecht Work Engagement Scale (UWES-9), State Hope Scale (SHS), Life Orientation Test-Revised (LOT-R), Profile of Emotional Competence (PEC), Warwick-Edinburgh Mental Well-being Scale (WEMWBS)	NA	Yes in all outcomes
2401	Moffitt-Carney 2021	Evaluation of a mindfulness-based mobile application with college students: A pilot study.	2021	Assess the feasibility and acceptability of The Mindfulness App with college students and the utility of daily text-message reminders for increasing adherence.	Pilot	No	Yes	Ethnic minority; Neurodivergent	18 to 40	NA	19.9	NA	3.9	NA	NA	NA	15	NA	25	NA	44	NA	75	NA	NA	NA	NA	NA	No	USA	59	NA	University/ college	NA	Convenience	General population and mental health diagnosis	Mixed	anxiety, depression	general wellbeing	Digital only		NA	NA	App	mindfulness, anxiety, depression, ADHD, mobile app rating, satisfaction	NA	Five-Facet Mindfulness Questionnaire (FFMQ), State-Trait Anxiety Inventory (STAI), Center for Epidemiologic Studies Depression Scale Revised (CESD-R), Adult ADHD Self-Report Scale (ASRS), Mobile App Rating Scale (MARS)	NA	Yes in all outcomes
365	King 2022	The feasibility and effectiveness of a novel online mental health literacy course in supporting university student mental health: a pilot study.	2022	assess the feasibility and acceptability of a fully-digitalized, comprehensive mental health literacy course co-created with and tailored to the needs of undergraduate students	Feasbility	Yes	Yes	Ethnic minority	NA	NA	23.4	22.1	9.1	7.6	NA	NA	4	8	9	9	41	82	91	91	NA	NA	NA	NA	No	UK	45	90	University/ college	NA	Convenience	General population	General population	NA	general wellbeing	Digital only	NA	NA	NA	Web-based	anxiety, depression, wellbeing, sleep, emotional self-awareness	NA	GAD-7, PHQ-9, SWEMWBS, SCI-8, BACE-3, ESAS, MHLS	NA	No significant improvement in any
2394	Lattie 2019	An open trial of internet-based cognitive behavioral therapy for first year medical students.	2019	conduct an open trial of a self-guided iCBT program for first year medical students. The primary aims of this study were to examine program usage and to examine the demographics of students who used the program. Secondary aims of this study were to examine the impact of the program on perceived stress, quality of life, and the development of cognitive and behavioral coping skills	open trial	No	Yes	Ethnic minority	NA	NA	23.8	NA	2.3	NA	NA	NA	18	NA	34	NA	35	NA	66	NA	NA	NA	NA	NA	No	USA	53	NA	University/ college	NA	Convenience	General population	General population	NA	general wellbeing	Digital only	NA	NA	NA	Web-based	app usage	wellbeing, stress, anxiety, depression	NA	Medical Student Well-Being Index (MSWBI), The Perceived Stress Scale (PSS), Cognitive and Behavioral Response to Stress Scale (CB-RSS), The Patient Health Questionnaire-8 (PHQ-8), Generalized Anxiety Disorder 7-item (GAD-7)	No significant improvement in any
16430	Wolitzky-Taylor 2023	A Novel and Integrated Digitally Supported System of Care for Depression and Anxiety: Findings From an Open Trial.	2023	Present preliminary data on feasibility, acceptability, and effectiveness of STAND in a sample of US-based university students	Open trial	No	Yes	Ethnic minority; Unemployed; Migrant or immigrant	NA	NA	22.2	NA	5.1	NA	NA	NA	153	NA	25	NA	450	NA	73	NA	11	NA	2	NA	Yes	USA	516	NA	University/ college		Convenience	All 3	Mixed	depression, anxiety, suicidal ideation	anxiety; depression; suicidal ideation	Blended digital and human support	tier 1 - Digital CBT was accompanied by the offer of up to 8 phone or video coaching sessions by extensively trained undergraduate student coaches. Tier 2 - participants were assigned to complete ThisWayUp and were strongly encouraged to attend weekly face-to-face, video-chat, or phone coaching sessions following their independent completion of each ThisWayUp lesson.	digital tool part of in person mh service; speak to professional/ researcher if in need; coaching	clinician led	Web-based	anxiety, depression, suicide risk		CAT-MH which includes CAT-ANX, CAT-DI, CAT-SS		Yes in all outcomes
25344	Lahtinen 2020	An Effectiveness Study of a Digital Mindfulness-Based Program for Upper Secondary Education Students	2020	examine the effectiveness of a digital Mindfulness-based program (MBP) in a population of Finnish upper secondary education students	RCT	Yes	Yes	LGBTQ+	15 to 24+	15 to 24+	NA	NA	NA	NA	17	17	NA	only overall data included for gender and age	13	13	NA	NA	86	NA	NA	NA	1	1	Yes	Finland	624	617	School	NA	Convenience	General population	General population	NA	general wellbeing	Digital only	NA	NA	NA	Web-based	anxiety, depression, school burn out, quality of life	satisfaction with life, mindfulness, self compassion, sleep problems, happiness	generalized anxiety disorder-7 (GAD-7), Revised Beck Depression Inventory (R-BDI), Finnish School Burnout Inventory, World Health Organization Quality of Life measure (WHOQoL-BREF)	Satisfaction with Life Scale (SWLS), Child and Adolescent Mindfulness Measure (CAMM),Self-Compassion Scaleâ€“Short Form (SCSâ€“SF), Basic Nordic Sleep Questionnaire	Mixed
3575	Lahtinen 2020	The relationship between mindfulness meditation and well-being during 8 weeks of ecological momentary assessment.	2020	Look at how meditation practice predicted changes in well-being, and vice versa, at a weekly level, within an 8-week online MBP.	Pre-post	No	Yes	LGBTQ+	15 to 24	NA	NA	NA	NA	NA	17	NA	43	NA	10	NA	358	NA	88	NA	6	NA	2	NA	Yes	Finland	457	NA	School	NA	Representative of Finland geographically	General population	General population	NA	general wellbeing	Digital only	NA	NA	NA	Website	anxiety, happiness, and sleep problems	NA	brief generalized anxiety measure (GAD-7)	NA	Mixed
1038	Kurki 2021	Digital mental health literacy -program for the first-year medical students' wellbeing: a one group quasi-experimental study.	2021	assessed the digital Transitions, a MHL program for medical students that covered blended life skills and mindfulness activities	quasi-experimental	No	No		18 to 26	NA	NA	NA	NA	NA	18-21 years = 128 (70.3), 22-26 years = 54 (29.7)	NA	49	NA	27	NA	133	NA	73	NA	NA	NA	NA	NA	No	Finland	182	NA	University/ college	NA	Convenience	General population	General population	NA	mental health literacy	Blended digital and human support	2x60 minute lectures delivered at start and midpoint by mental health professional	some sessions in person/ telehealth	clinician led	Web-based	Mental health literacy: knowledge about mental health, stigma related to mental health problems and help-seeking attitude	general health, stress, satisfaction with digital health interventions	Mental Health Knowledge	The General Health Questionnaire (GHQ), Perceived Stress Scale (PSS), Client Satisfaction Questionnaire (CSQ-I)	Mixed; mixed, mental health knowledge significantly increased and emotional symptoms were significantly better post intervention
262	Peynenburg 2022	Internet-Delivered Cognitive Behavioral Therapy for Postsecondary Students: Randomized Factorial Trial for Examining Motivational Interviewing and Booster Lessons.	2022	Examine the use of pretreatment motivational interviewing (MI) exercises and booster lessons in ICBT for postsecondary students	Randomized Factorial Trial	No	Yes	Ethnic minority; LGBTQ+; Unemployed; Rural area	17 to 46	NA	23.7	NA	6	NA	NA	NA	45	NA	16	NA	224	NA	81	NA	5	NA	2	NA	Yes	Canada	277	NA	Online/ social media; Mental health clinic/ service; Other	Counseling services, Friend or family member or employer	Convenience	Experiencing mental ill health symptoms	Experiencing mental ill health symptoms	NA	anxiety; depression	Blended digital and human support	Each client was assigned to a therapist who provided weekly support (15-20 minutes) during the 5-week course. Most of the therapist support was offered through personalized messages sent on the secure treatment portal on the same day each week. Therapists were instructed to spend 15 to 20 minutes per client each week. Telephone contact could be initiated if the client experienced a significant in…	mh monitored, directed to professional if in need	clinician led	Website	depression, anxiety, perceptions of academic functioning	mental healthâ€“related disability, alcohol use, drug use, change	9-Item Patient Health Questionnaire (PHQ-9), 7-Item Generalized Anxiety Disorder (GAD-7)	The Sheehan Disability Scale (SDS), Alcohol Use Disorder Identification Test (AUDIT), Drug Use Disorder Identification Test (DUDIT), 3-Item Change Questionnaire (CQ-3)	Mixed
21577	Thabrew 2023	Acceptability and Feasibility of "Village," a Digital Communication App for Young People Experiencing Low Mood, Thoughts of Self-harm, and Suicidal Ideation to Obtain Support From Family and Friends: Mixed Methods Pilot Open Trial	2023	evaluate the acceptability and feasibility of â€œVillage,â€ a communication app co-designed with young people and their family and friends from New Zealand	Feasbility	No	Yes	Ethnic minority; LGBTQ+	16 to 25	NA	17.7	NA	NA	NA	NA	NA	6	NA	23	NA	17	NA	65	NA	3	NA	12	NA	Yes	New Zealand	26	NA	University/ college; Online/ social media; Mental health clinic/ service; Health clinic/ service	specialist child and adolescent mental health services and primary health services	Convenience	Experiencing mental ill health symptoms	Experiencing mental ill health symptoms	NA	suicidal ideation; low mood, self-harm	Blended digital and human support	Self-nominated support network of peers or family members. Young people (â€œusersâ€) nominate and, via a text link, invite between 1 and 5 support people (â€œbuddiesâ€), to whom they can either send (the same or different) messages as often as they want and from whom they can receive daily check-ins and support. Based on keyword triggers, risky messages detected and software alerts users and gi…	mh monitored, directed to professional if in need; support network of peers/ family	peer led	App	acceptability and feasbility	app usability, safety, and changes in symptoms of depression, suicidal ideation, and functioning		Patient Health Questionnaireâ€“9, (PHQ-9), Suicidal Ideation Questionnaire, World Health Organization Disability Assessment Schedule 2.0 or Child and Youth version (WHODAS 2.0)	Mixed; depression significant, all other outcomes ns
33198	SyedSheriff 2023	A co-produced online cultural experience compared to a typical museum website for mental health in people aged 16-24: a proof-of-principle randomised controlled trial	2023	compare a co-produced online intervention encompassing the diverse human stories behind art and artefacts, named Ways of Being (WoB), with a typical museum website, the Ashmolean (Ash) on negative affect (NA), positive affect (PA) and psychological distress (K10)	RCT	No	Yes	Ethnic minority; Unemployed	16 to 24	16 to 24	NA	NA	NA	NA	26 participants (11%) aged 16-17, 205 (89%) participants aged 18-24	15 participants (6%) aged 16-17, 217 (94%) participants aged 18-24	89	90	39	39	138	138	60	59	4	4	1.7	1.7	Yes	UK	231	232	University/ college; School; Online/ social media		Convenience	General population	General population		anxiety; depression	Digital only		NA	NA	Website	negative affect, positive affect, distress	NA	Positive and Negative Affect Scale (PANAS), Kessler Psychological Distress Scale (K10)	NA	Mixed
1104	Serlachius 2021	Pilot study of a well-being app to support New Zealand young people during the COVID-19 pandemic.	2021	explore the acceptability, usability, and preliminary efficacy of Whitu before refining the app for a randomized controlled trial (RCT)	Pilot	No	Yes	Ethnic minority; LGBTQ+	16 to 25	NA	21.3	NA	3.3	NA	NA	NA	5	NA	24	NA	15	NA	75	NA	1	NA	1	NA	Yes	New Zealand	20	NA	Online/ social media	NA	Convenience	General population	General population	NA	general wellbeing	Digital only	NA	NA	NA	App	wellbeing, depression, anxiety, optimism, self-compassion, stress, sleep quality, user engagement	NA	Short Warwick-Edinburgh Mental Well-being Scale (SWEMWBS), Center for Epidemiological Studies Depression Scale (CESâ€“D), Generalized Anxiety Disorder 7-item Scale (GAD-7), Life Orientation Test-Revised (LOT- R), Self-Compassion Scale-Short Form (SCS-SF), 10-item Perceived Stress Scale (PSS-10), Sleep Quality Scale (SQS), App Subjective Quality subÂ­ scale and the Perceived Impact subscale of the…	NA	Mixed
555	Thabrew 2022	Well-being app to support young people during the COVID-19 pandemic: randomised controlled trial.	2022	To evaluate the efficacy and acceptability of â€˜Whitu: seven ways in seven daysâ€™, a well-being application (app) for young people.	RCT	Yes	Yes	Ethnic minority; LGBTQ+; Physical health diagnosis	NA	NA	22.7	24.6	3.7	3.7	NA	NA	3	6	7	13	40	39	89	87	2	NA	4	NA	Yes	New Zealand	45	45	Online/ social media	NA	Convenience	General population	General population	NA	general wellbeing	Digital only	NA	NA	NA	App	wellbeing	depression, anxiety, self compassion, user engagement	WHO Well-Being Index (WHO-5), 7-item Short Warwick-Edinburgh Mental Well-Being Scale (SWEMWBS)	Generalised Anxiety Disorder 7-item Scale (GAD-7), Self-Compassion Scale-Short Form (SCS-SF), 10-item Perceived Stress Scale (PSS-10), Sleep Quality Scale (SQS)	Yes in all outcomes
2653	Walsh 2019	Effects of a Mindfulness Meditation App on Subjective Well-Being: Active Randomized Controlled Trial and Experience Sampling Study.	2019	Investigate a newly developed MT app called Wildflowers, which was codeveloped with the laboratory for use in mindfulness research.	RCT	Yes	No		NA	NA	19.8	20.2	2.4	2.6	NA	NA	5	9	12	20	36	36	88	80	NA	NA	NA	NA	No	Canada	58	50	University/ college	NA	Convenience	General population	General population	NA	general wellbeing	Digital only		NA	NA	App	stress, personality, wellbeing, psychological inflexibility and experiential avoidance, mindfulness, body awareness, spiritual experience, meaning in life, mood	NA	Perceived Stress Scale (PSS), Big Five Inventory (BFI), Psychological Well-Being Scale (PWBS), Acceptance and Action Questionnaire-II (AAQ-II), Philadelphia Mindfulness Scale (PHLMS), Multidimensional Assessment of Interoceptive Awareness (MAIA), Spiritual Experience Index-Revised (SEI-R), Meaning in Life Questionnaire (MLQ), Mood Board Circumplex	NA	No significant improvement in any
8063	Gladstone 2021	Adaptation of an Evidence-Based Online Depression Prevention Intervention for College Students: Intervention Development and Pilot Study Results	2021	present data from an open trial pilot study of this new, technology-based resource	Pilot	No	Yes	Ethnic minority; LGBTQ+	18 to 22	NA	19.9	NA	1.2	NA	NA	NA	NA	NA	NA	NA	33	NA	97	NA	1	NA	3	NA	Yes	USA	34	NA	University/ college	NA	Convenience	General population	General population	NA	depression	Digital only	NA	NA	NA	Website	Feasibility, Acceptability, and Usability Measures	mental health	Acceptability of Intervention Measure (AIM), Intervention Appropriateness Measure (IAM), Feasibility of Intervention Measure (FIM), Usefulness, Satisfaction, and Ease of Use Questionnaire (USE)	The Patient Health Questionnaire (PHQ-8), General Anxiety Disorder (GAD-7), Ruminative Response Scale (RRS), Dysfunctional Attitude Scale (DAS-9), Multidimensional Scale of Perceived Social Support (MSPSS)	Mixed
23050	Eltahawy 2022	Can Robots Do Therapy?: Examining the Efficacy of a CBT Therapy Bot	2024	examine the efficacy of Woebot against three control conditions, including ELIZA, a basic (non-smart) conversational bot, a journaling app, and a passive psychoÂ­education control group.	RCT	Yes	Yes	Ethnic minority; LGBTQ+	NA	NA	23	23	3	3	NA	NA	NA	NA	15	15	NA	NA	71	71	NA	NA	14	14	Yes	USA	30	90	Online/ social media	NA	Convenience	Experiencing mental ill health symptoms	Experiencing mental ill health symptoms	NA	general wellbeing	Digital only	NA	NA	NA	Chatbot	anxiety, depression, positive and negative affect	NA	Generalized Anxiety Disorder 7-item scale (GAD-7), Patient Health Questionnaire-9 (PHQ-9), Positive and Negative Affect Schedule (PANAS)	NA	No significant improvement in any
13005	He 2022	Mental health chatbot for young adults with depressive symptoms: a single-blind, three-arm, randomized controlled trial	2022	test the clinical effectiveness and nonclinical performance of a cognitive behavioral therapy (CBT)â€“based mental health chatbot (XiaoE) for young adults with depressive symptoms during the COVID-19 pandemic	RCT	Yes	Yes	Ethnic minority; Rural area	NA	NA	18.8	18.8	0.9	0.9	NA	NA	31	62	63	63	18	37	37	37	NA	NA	NA	NA	No	China	49	99	University/ college; Online/ social media	NA	Convenience	Experiencing mental ill health symptoms	Experiencing mental ill health symptoms	NA	depression	Digital only	NA	NA	NA	Chatbot	depression	working alliance, usability, acceptability	Patient Health Questionnaire (PHQ-9)	Working Alliance Questionnaire (WAQ), the Usability Metric for User Experience-LITE (UMUX-LITE), and the Acceptability Scale (AS)	Primary outcomes only
[truncated: 52 more columns]
